# Supplementary material for: Human Placental Transcriptome Reveals Critical Alterations in Inflammation and Energy Metabolism with Fetal Sex Differences in Spontaneous Preterm Birth
Source: Int J Mol Sci. 2021 Jul 23;22(15):7899. doi: 10.3390/ijms22157899 (PMC8347496; doi:10.3390/ijms22157899)
Supplement: Supplementary file 1 [file ijms-22-07899-s001.zip]

Archive with 1 entries (1 files):
- ijms-1281627-supplementary.xlsm
