# Supplementary material for: Human Placental Transcriptome Reveals Critical Alterations in Inflammation and Energy Metabolism with Fetal Sex Differences in Spontaneous Preterm Birth
Source: Int J Mol Sci. 2021 Jul 23;22(15):7899. doi: 10.3390/ijms22157899 (PMC8347496; doi:10.3390/ijms22157899)
Supplement: Supplementary file 1 [file ijms-22-07899-s001.zip › ijms-1281627-supplementary.xlsm]

## Sheet: Suppl Table S1
Supplemental Table S1 Differentially expressed genes in male SPTB placenta
Gene	Gene Name	LogFC	FDR
ZBTB4	zinc finger and BTB domain containing 4	-0.7156	1.9e-17
ARMS2	age-related maculopathy susceptibility 2	-3.5352	3.6e-12
ASB2	ankyrin repeat and SOCS box containing 2	4.0281	6.9e-12
CRLF1	cytokine receptor like factor 1	2.6684	8.7e-10
HTRA1	HtrA serine peptidase 1	-1.9582	9.9e-09
TGM4	transglutaminase 4	-20.7121	2e-08
INHBA	inhibin beta A subunit	-1.6887	2.2e-08
MUC1	mucin 1, cell surface associated	-3.6736	7e-08
FBXL3	F-box and leucine rich repeat protein 3	-0.3651	7.8e-08
ABCB1	ATP binding cassette subfamily B member 1	1.3754	1.5e-06
SV2B	synaptic vesicle glycoprotein 2B	3.037	1.5e-06
PLCL2	phospholipase C like 2	-0.7522	1.5e-06
RASAL2-AS1	RASAL2 antisense RNA 1	-1.2648	1.9e-06
SLC7A10	solute carrier family 7 member 10	-4.2458	2.5e-06
SKIL	SKI like proto-oncogene	-0.494	2.9e-06
ADAMTS3	ADAM metallopeptidase with thrombospondin type 1 motif 3	-1.4715	6.6e-06
TNFRSF1B	TNF receptor superfamily member 1B	0.9318	7.2e-06
HENMT1	HEN methyltransferase 1	0.8483	1.9e-05
STARD4	StAR related lipid transfer domain containing 4	-0.6947	1.9e-05
RORA	RAR related orphan receptor A	-0.604	2.3e-05
GGT5	gamma-glutamyltransferase 5	1.9026	2.9e-05
PAEP	progestagen associated endometrial protein	6.2914	3.2e-05
SRI	sorcin	-0.6121	3.2e-05
ADAM2	ADAM metallopeptidase domain 2	-6.2419	3.9e-05
BTG2	BTG anti-proliferation factor 2	0.6344	5.1e-05
ST18	ST18, C2H2C-type zinc finger	-1.4743	5.1e-05
SNX18	sorting nexin 18	0.4382	5.1e-05
ODF3B	outer dense fiber of sperm tails 3B	-1.0957	5.2e-05
SIGLEC6	sialic acid binding Ig like lectin 6	-2.0803	5.8e-05
NADK	NAD kinase	-0.3078	5.8e-05
CTBP1-AS2	CTBP1 antisense RNA 2 (head to head)	-0.6722	5.8e-05
PIK3AP1	phosphoinositide-3-kinase adaptor protein 1	-0.8697	5.8e-05
FGD4	FYVE, RhoGEF and PH domain containing 4	-0.6792	5.8e-05
ANGPT2	angiopoietin 2	3.5828	7.4e-05
XPC	XPC complex subunit, DNA damage recognition and repair factor	-0.4865	7.4e-05
ZNF746	zinc finger protein 746	-0.4421	8.5e-05
FZD7	frizzled class receptor 7	-1.4122	9.8e-05
PHLDA1	pleckstrin homology like domain family A member 1	1.2216	0.00013
TMEM184A	transmembrane protein 184A	-1.0276	0.00013
SLC7A2	solute carrier family 7 member 2	-0.767	0.00015
FXYD3	FXYD domain containing ion transport regulator 3	1.0154	0.00017
ADAMTS4	ADAM metallopeptidase with thrombospondin type 1 motif 4	2.166	0.00017
SCARA5	scavenger receptor class A member 5	4.8036	0.00017
DKK1	dickkopf WNT signaling pathway inhibitor 1	4.0186	0.00018
ABCG2	ATP binding cassette subfamily G member 2 (Junior blood group)	0.9096	0.00019
LPAR5	lysophosphatidic acid receptor 5	1.3536	0.00022
TMED10	transmembrane p24 trafficking protein 10	-0.2848	0.00023
BIN2	bridging integrator 2	1.5667	0.00023
LOC101927854	uncharacterized LOC101927854	-1.6415	0.00023
SCARB1	scavenger receptor class B member 1	-0.8285	0.00026
CDKN1C	cyclin dependent kinase inhibitor 1C	0.7427	0.00026
CREBZF	CREB/ATF bZIP transcription factor	-0.4623	0.00026
CTBP1	C-terminal binding protein 1	-0.4063	0.00031
SLC7A4	solute carrier family 7 member 4	-1.1195	0.00031
HSF5	heat shock transcription factor 5	-1.2172	0.00031
CLDN8	claudin 8	-2.3229	0.00035
TNFAIP8L3	TNF alpha induced protein 8 like 3	2.1421	0.00035
ASB4	ankyrin repeat and SOCS box containing 4	2.5553	0.0004
SLC22A18	solute carrier family 22 member 18	1.2992	0.00041
SKI	SKI proto-oncogene	-0.6095	0.00041
PLXNA4	plexin A4	1.8418	0.00042
NNMT	nicotinamide N-methyltransferase	1.137	0.00047
MDFI	MyoD family inhibitor	1.1151	0.0005
CPS1	carbamoyl-phosphate synthase 1	3.0763	0.00053
FEM1A	fem-1 homolog A	-0.4909	0.00053
C8orf58	chromosome 8 open reading frame 58	-0.7101	0.00053
PPL	periplakin	-1.3006	0.00054
PHLDA2	pleckstrin homology like domain family A member 2	0.7634	0.00055
KATNBL1	katanin regulatory subunit B1 like 1	0.9856	0.00055
GAB3	GRB2 associated binding protein 3	-0.508	0.00056
PRUNE2	prune homolog 2	4.6497	0.00056
AKR1B1	aldo-keto reductase family 1 member B	0.5657	0.00058
FOXJ2	forkhead box J2	-0.4261	0.00058
MEDAG	mesenteric estrogen dependent adipogenesis	3.3492	0.00059
ARL6IP6	ADP ribosylation factor like GTPase 6 interacting protein 6	-0.529	0.00059
CADM2	cell adhesion molecule 2	-2.4175	0.00059
SLC2A1	solute carrier family 2 member 1	-0.6777	0.00065
CMAS	cytidine monophosphate N-acetylneuraminic acid synthetase	0.6827	0.00065
GPCPD1	glycerophosphocholine phosphodiesterase 1	0.4107	0.00066
MTSS1L	MTSS1L, I-BAR domain containing	-0.7423	0.00066
SOCS6	suppressor of cytokine signaling 6	-0.4547	0.00067
NDUFA6	NADH:ubiquinone oxidoreductase subunit A6	0.4367	0.00073
SLC22A18AS	solute carrier family 22 member 18 antisense	1.9748	0.00074
THSD7A	thrombospondin type 1 domain containing 7A	-0.831	0.00074
ADORA3	adenosine A3 receptor	1.1972	0.00077
MTMR4	myotubularin related protein 4	-0.731	0.0008
TMEM43	transmembrane protein 43	-0.416	0.0008
SGCE	sarcoglycan epsilon	-0.3757	0.00083
GREB1	growth regulation by estrogen in breast cancer 1	5.3795	0.00083
INSIG1	insulin induced gene 1	-0.8407	0.00088
ZBTB22	zinc finger and BTB domain containing 22	-0.4189	0.00091
SEC14L5	SEC14 like lipid binding 5	2.3511	0.00096
CADM1	cell adhesion molecule 1	-0.689	0.0012
RASEF	RAS and EF-hand domain containing	-1.1126	0.0012
LINC00649	long intergenic non-protein coding RNA 649	-0.631	0.0012
LDLR	low density lipoprotein receptor	0.968	0.0013
ZNF148	zinc finger protein 148	-0.295	0.0013
CLMP	CXADR like membrane protein	1.1199	0.0013
SEMA6D	semaphorin 6D	0.6479	0.0013
CCDC125	coiled-coil domain containing 125	0.4927	0.0013
CNGA1	cyclic nucleotide gated channel alpha 1	-1.1861	0.0014
PDGFD	platelet derived growth factor D	-1.1379	0.0014
SLC25A35	solute carrier family 25 member 35	1.1882	0.0014
HBE1	hemoglobin subunit epsilon 1	3.0362	0.0015
PLEKHH2	pleckstrin homology, MyTH4 and FERM domain containing H2	1.1015	0.0015
NPL	N-acetylneuraminate pyruvate lyase	0.8544	0.0016
VMA21	VMA21, vacuolar ATPase assembly factor	-0.4123	0.0016
LYN	LYN proto-oncogene, Src family tyrosine kinase	-0.7925	0.0018
MGST1	microsomal glutathione S-transferase 1	2.7805	0.0018
PNP	purine nucleoside phosphorylase	0.6575	0.0018
DAP3	death associated protein 3	0.412	0.0018
CHST2	carbohydrate sulfotransferase 2	2.0066	0.0018
CCDC170	coiled-coil domain containing 170	1.1581	0.0018
ZNF703	zinc finger protein 703	-0.766	0.0018
ZNF805	zinc finger protein 805	-0.3081	0.0018
DNAJB2	DnaJ heat shock protein family (Hsp40) member B2	-0.4525	0.0019
ELOVL2	ELOVL fatty acid elongase 2	0.8052	0.0019
IAH1	isoamyl acetate hydrolyzing esterase 1 (putative)	0.5091	0.0019
LPAR1	lysophosphatidic acid receptor 1	0.8263	0.002
KRTAP26-1	keratin associated protein 26-1	-2.146	0.002
SOD3	superoxide dismutase 3	0.8775	0.0021
IGSF6	immunoglobulin superfamily member 6	1.0364	0.0021
KAT8	lysine acetyltransferase 8	-0.4794	0.0021
CAT	catalase	0.6655	0.0023
NID1	nidogen 1	2.061	0.0024
DPYD	dihydropyrimidine dehydrogenase	-1.0059	0.0025
MTHFD1	methylenetetrahydrofolate dehydrogenase, cyclohydrolase and formyltetrahydrofolate synthetase 1	0.6565	0.0025
DGKZ	diacylglycerol kinase zeta	-0.3689	0.0025
ARHGAP20	Rho GTPase activating protein 20	1.0873	0.0025
LINC01003	long intergenic non-protein coding RNA 1003	-0.6923	0.0025
GSTA1	glutathione S-transferase alpha 1	7.41	0.0026
TP53I11	tumor protein p53 inducible protein 11	0.6889	0.0026
CLSTN2	calsyntenin 2	1.7182	0.0026
CRIM1	cysteine rich transmembrane BMP regulator 1	-0.555	0.0027
FAM212A	family with sequence similarity 212 member A	1.2459	0.0027
KRT14	keratin 14	-5.1337	0.0028
NCALD	neurocalcin delta	1.1864	0.0029
IGFBP1	insulin like growth factor binding protein 1	7.6688	0.003
TFPI2	tissue factor pathway inhibitor 2	-0.6731	0.0031
AFF3	AF4/FMR2 family member 3	-0.7167	0.0032
LEP	leptin	-3.7535	0.0032
SLC6A15	solute carrier family 6 member 15	-2.1021	0.0032
PTPRE	protein tyrosine phosphatase, receptor type E	0.6949	0.0034
C5orf15	chromosome 5 open reading frame 15	-0.279	0.0034
ARIH2OS	ariadne RBR E3 ubiquitin protein ligase 2 opposite strand	-1.1532	0.0034
GLG1	golgi glycoprotein 1	-0.4726	0.0035
TGOLN2	trans-golgi network protein 2	-0.2839	0.0035
ATXN1L	ataxin 1 like	-0.3501	0.0035
PRR9	proline rich 9	3.5218	0.0035
IDH1	isocitrate dehydrogenase (NADP(+)) 1, cytosolic	0.5545	0.0037
IL1RAP	interleukin 1 receptor accessory protein	-0.6148	0.0037
PLEKHG3	pleckstrin homology and RhoGEF domain containing G3	-0.5607	0.0037
BEX4	brain expressed X-linked 4	-0.4837	0.0037
LRRC4	leucine rich repeat containing 4	1.0758	0.0037
ADAMTS15	ADAM metallopeptidase with thrombospondin type 1 motif 15	1.2323	0.0037
MUCL1	mucin like 1	3.7578	0.0038
HSPB6	heat shock protein family B (small) member 6	2.1443	0.0038
MUM1L1	MUM1 like 1	-0.8587	0.0038
TPRN	taperin	-0.8965	0.0038
C15orf56	chromosome 15 open reading frame 56	-0.9412	0.0038
LOC100288911	uncharacterized LOC100288911	-0.657	0.0038
STK10	serine/threonine kinase 10	0.3676	0.0039
NCOA1	nuclear receptor coactivator 1	0.3599	0.0039
SOCS5	suppressor of cytokine signaling 5	-0.3894	0.0039
TNRC6A	trinucleotide repeat containing 6A	-0.353	0.0039
CYSLTR2	cysteinyl leukotriene receptor 2	0.9281	0.004
GFOD2	glucose-fructose oxidoreductase domain containing 2	-0.6019	0.004
HMGCS2	3-hydroxy-3-methylglutaryl-CoA synthase 2	1.658	0.0041
PIM1	Pim-1 proto-oncogene, serine/threonine kinase	-0.4102	0.0041
RGS22	regulator of G protein signaling 22	2.4179	0.0041
NFASC	neurofascin	1.1005	0.0042
LINC00482	long intergenic non-protein coding RNA 482	-0.8572	0.0042
SPAG4	sperm associated antigen 4	-1.3618	0.0043
ACVR2B-AS1	ACVR2B antisense RNA 1	-1.3849	0.0043
LOC101927172	uncharacterized LOC101927172	-0.8892	0.0043
SYK	spleen associated tyrosine kinase	0.6039	0.0045
THBD	thrombomodulin	-0.8458	0.0045
FUZ	fuzzy planar cell polarity protein	-0.5271	0.0045
EBPL	emopamil binding protein like	0.7299	0.0045
KRT24	keratin 24	-8.6751	0.0045
TTC32	tetratricopeptide repeat domain 32	-0.8977	0.0046
SLC11A2	solute carrier family 11 member 2	-0.5722	0.0047
PP7080	uncharacterized LOC25845	-0.7326	0.0047
KRT80	keratin 80	-0.8722	0.0048
GLB1L2	galactosidase beta 1 like 2	3.9561	0.0049
MED30	mediator complex subunit 30	0.6253	0.005
MFGE8	milk fat globule-EGF factor 8 protein	1.1626	0.0051
PAPPA	pappalysin 1	-0.6982	0.0052
RASAL2	RAS protein activator like 2	-0.442	0.0055
PTN	pleiotrophin	1.0254	0.0057
GLCE	glucuronic acid epimerase	0.6129	0.0057
TLE1	transducin like enhancer of split 1	-0.4179	0.0059
OMD	osteomodulin	4.9085	0.006
CILP	cartilage intermediate layer protein	3.3659	0.006
MS4A6A	membrane spanning 4-domains A6A	0.7111	0.006
IL1RL1	interleukin 1 receptor like 1	2.9168	0.0061
MVB12B	multivesicular body subunit 12B	-0.5962	0.0061
BCL2L11	BCL2 like 11	-0.5998	0.0063
S100A14	S100 calcium binding protein A14	-2.3112	0.0063
TBL1XR1	transducin beta like 1 X-linked receptor 1	-0.403	0.0063
ARSK	arylsulfatase family member K	0.4602	0.0063
CALM1	calmodulin 1	-0.5347	0.0065
NAA10	N(alpha)-acetyltransferase 10, NatA catalytic subunit	0.3484	0.0065
RAB3IL1	RAB3A interacting protein like 1	1.0455	0.007
TRIM22	tripartite motif containing 22	-0.8607	0.007
ALPK2	alpha kinase 2	1.5323	0.007
PIFO	primary cilia formation	-0.829	0.007
PURG	purine rich element binding protein G	2.0087	0.0071
RXFP1	relaxin/insulin like family peptide receptor 1	3.8997	0.0074
TADA2B	transcriptional adaptor 2B	-0.3617	0.0074
ILDR2	immunoglobulin like domain containing receptor 2	-0.7895	0.0074
SH3BP2	SH3 domain binding protein 2	-0.7217	0.0075
SUOX	sulfite oxidase	0.4847	0.0076
C3orf35	chromosome 3 open reading frame 35	-0.9912	0.0076
CYB561	cytochrome b561	-0.5613	0.0077
SH3BGRL2	SH3 domain binding glutamate rich protein like 2	0.5332	0.0077
PLCD3	phospholipase C delta 3	0.8016	0.0077
PAPD7	poly(A) RNA polymerase D7, non-canonical	-0.4453	0.0078
ERMAP	erythroblast membrane associated protein (Scianna blood group)	-0.4337	0.0078
AP1S3	adaptor related protein complex 1 sigma 3 subunit	0.9053	0.0078
SRRM3	serine/arginine repetitive matrix 3	-1.0089	0.0078
HIVEP2	human immunodeficiency virus type I enhancer binding protein 2	-0.4171	0.0079
TM9SF2	transmembrane 9 superfamily member 2	-0.4168	0.0079
HPRT1	hypoxanthine phosphoribosyltransferase 1	0.9344	0.008
SERPINB4	serpin family B member 4	3.7704	0.008
HPGDS	hematopoietic prostaglandin D synthase	0.9347	0.008
KLLN	killin, p53-regulated DNA replication inhibitor	-0.9437	0.008
TIMM23	translocase of inner mitochondrial membrane 23	0.2888	0.0082
HERC4	HECT and RLD domain containing E3 ubiquitin protein ligase 4	0.2673	0.0084
OBSL1	obscurin like 1	-0.634	0.0085
DCP2	decapping mRNA 2	-0.5582	0.0085
DNM3OS	DNM3 opposite strand/antisense RNA	0.9447	0.0086
PIGQ	phosphatidylinositol glycan anchor biosynthesis class Q	-0.4895	0.0087
DDI1	DNA damage inducible 1 homolog 1	-2.6805	0.0087
SFI1	SFI1 centrin binding protein	0.8469	0.0088
AMY2B	amylase, alpha 2B (pancreatic)	-0.6582	0.0089
KCNS2	potassium voltage-gated channel modifier subfamily S member 2	2.0124	0.0089
CRIP2	cysteine rich protein 2	-0.8926	0.009
GRIN2C	glutamate ionotropic receptor NMDA type subunit 2C	1.3836	0.009
HIST1H1C	histone cluster 1 H1 family member c	-0.5325	0.009
MMP12	matrix metallopeptidase 12	5.4163	0.009
PGD	phosphogluconate dehydrogenase	0.8029	0.009
PLEC	plectin	-0.546	0.009
THOP1	thimet oligopeptidase 1	0.74	0.009
SCEL	sciellin	-3.5303	0.009
PDIA5	protein disulfide isomerase family A member 5	0.7086	0.009
CXXC5	CXXC finger protein 5	-0.5331	0.009
DYNC2LI1	dynein cytoplasmic 2 light intermediate chain 1	0.5356	0.009
TET1	tet methylcytosine dioxygenase 1	0.7369	0.009
SGPP1	sphingosine-1-phosphate phosphatase 1	-0.4824	0.009
LEO1	LEO1 homolog, Paf1/RNA polymerase II complex component	0.5242	0.009
SH3RF2	SH3 domain containing ring finger 2	-4.886	0.009
DKFZP586I1420	uncharacterized protein DKFZp586I1420	-0.4059	0.009
FHOD3	formin homology 2 domain containing 3	1.7382	0.0094
MSLN	mesothelin	-5.0574	0.0095
IFITM3	interferon induced transmembrane protein 3	0.5908	0.0095
PTCHD4	patched domain containing 4	-1.2867	0.0096
HSD11B2	hydroxysteroid 11-beta dehydrogenase 2	0.6631	0.0097
IMPAD1	inositol monophosphatase domain containing 1	-0.2568	0.0097
SLFN11	schlafen family member 11	0.972	0.0097
ICK	intestinal cell kinase	-0.5433	0.0099
KCNJ2-AS1	KCNJ2 antisense RNA 1 (head to head)	-1.2887	0.0099
MSMO1	methylsterol monooxygenase 1	0.5496	0.01
EVL	Enah/Vasp-like	0.61	0.01
ZCCHC2	zinc finger CCHC-type containing 2	-0.7298	0.01
PERP	PERP, TP53 apoptosis effector	-0.4113	0.01
LRRC8E	leucine rich repeat containing 8 VRAC subunit E	-0.83	0.01
NEK7	NIMA related kinase 7	-0.457	0.01
FAM120AOS	family with sequence similarity 120A opposite strand	-0.5042	0.01
ANKRD34C	ankyrin repeat domain 34C	-2.535	0.01
SMIM5	small integral membrane protein 5	-0.7593	0.01
CDK8	cyclin dependent kinase 8	0.3617	0.011
FHL1	four and a half LIM domains 1	-0.9531	0.011
KCNA4	potassium voltage-gated channel subfamily A member 4	3.0707	0.011
NELL2	neural EGFL like 2	-2.9322	0.011
PLAG1	PLAG1 zinc finger	-0.4913	0.011
VEGFA	vascular endothelial growth factor A	1.6711	0.011
SCUBE1	signal peptide, CUB domain and EGF like domain containing 1	1.8815	0.011
TMEM120B	transmembrane protein 120B	0.618	0.011
FAM95C	family with sequence similarity 95 member C	4.1344	0.011
ATP1B3	ATPase Na+/K+ transporting subunit beta 3	-0.4753	0.012
GAB1	GRB2 associated binding protein 1	-0.3677	0.012
GPR37	G protein-coupled receptor 37	-0.6789	0.012
RAPGEF1	Rap guanine nucleotide exchange factor 1	-0.3342	0.012
RNASE6	ribonuclease A family member k6	0.8329	0.012
ADAM17	ADAM metallopeptidase domain 17	-0.2994	0.012
GAS7	growth arrest specific 7	-0.6583	0.012
DNAH17	dynein axonemal heavy chain 17	-1.3001	0.012
SH3PXD2A	SH3 and PX domains 2A	-1.025	0.012
UTP14C	UTP14C, small subunit processome component	-0.2834	0.012
KCNE3	potassium voltage-gated channel subfamily E regulatory subunit 3	0.9805	0.012
RAMP1	receptor activity modifying protein 1	2.2392	0.012
FAM114A2	family with sequence similarity 114 member A2	0.3511	0.012
RAB25	RAB25, member RAS oncogene family	-0.5573	0.012
NMNAT1	nicotinamide nucleotide adenylyltransferase 1	0.4848	0.012
NEK11	NIMA related kinase 11	-1.0537	0.012
ANKRD40	ankyrin repeat domain 40	-0.3132	0.012
RBP7	retinol binding protein 7	1.534	0.012
COMMD1	copper metabolism domain containing 1	0.3747	0.012
OR2G6	olfactory receptor family 2 subfamily G member 6	-3.8045	0.012
PIM3	Pim-3 proto-oncogene, serine/threonine kinase	-0.4613	0.012
RFPL4B	ret finger protein like 4B	4.0191	0.012
FUT8-AS1	FUT8 antisense RNA 1	-0.7912	0.012
ANPEP	alanyl aminopeptidase, membrane	1.0349	0.013
HSPD1	heat shock protein family D (Hsp60) member 1	0.422	0.013
KCNB1	potassium voltage-gated channel subfamily B member 1	4.7364	0.013
LMO2	LIM domain only 2	0.6545	0.013
RGS10	regulator of G protein signaling 10	0.7311	0.013
BCAR3	BCAR3, NSP family adaptor protein	-0.5248	0.013
SLC28A1	solute carrier family 28 member 1	-1.2532	0.013
CD163	CD163 molecule	0.809	0.013
C7orf26	chromosome 7 open reading frame 26	-0.4071	0.013
PGBD2	piggyBac transposable element derived 2	-0.4698	0.013
GLUD2	glutamate dehydrogenase 2	1.1914	0.014
GLUL	glutamate-ammonia ligase	0.7754	0.014
IL6ST	interleukin 6 signal transducer	0.8587	0.014
VIT	vitrin	-1.9766	0.014
PTH1R	parathyroid hormone 1 receptor	1.1008	0.014
SPTA1	spectrin alpha, erythrocytic 1	-1.1612	0.014
SYPL1	synaptophysin like 1	-0.3521	0.014
ST7	suppression of tumorigenicity 7	-0.403	0.014
CELF1	CUGBP Elav-like family member 1	-0.2329	0.014
NEDD4L	neural precursor cell expressed, developmentally down-regulated 4-like, E3 ubiquitin protein ligase	0.7737	0.014
BBC3	BCL2 binding component 3	-0.7987	0.014
CHDH	choline dehydrogenase	0.9964	0.014
ISM2	isthmin 2	0.8183	0.014
RUNDC1	RUN domain containing 1	-0.3461	0.014
LOC101059954	uncharacterized LOC101059954	-0.5816	0.014
RNVU1-14	RNA, variant U1 small nuclear 14	1.083	0.014
DDR1	discoidin domain receptor tyrosine kinase 1	-0.6659	0.015
JUP	junction plakoglobin	-0.4894	0.015
PDE6H	phosphodiesterase 6H	4.3681	0.015
KIAA0586	KIAA0586	0.5086	0.015
ARPC2	actin related protein 2/3 complex subunit 2	0.3198	0.015
MTHFD1L	methylenetetrahydrofolate dehydrogenase (NADP+ dependent) 1 like	-0.6462	0.015
CSDC2	cold shock domain containing C2	4.7163	0.015
PELI1	pellino E3 ubiquitin protein ligase 1	-0.5558	0.015
CEP85	centrosomal protein 85	0.8076	0.015
SLC26A6	solute carrier family 26 member 6	1.0012	0.015
LINC01089	long intergenic non-protein coding RNA 1089	-0.77	0.015
BCL2	BCL2, apoptosis regulator	-0.5722	0.016
HOXD10	homeobox D10	5.2156	0.016
KIF2A	kinesin family member 2A	-0.5538	0.016
KRT17	keratin 17	-3.612	0.016
MGAT5	mannosyl (alpha-1,6-)-glycoprotein beta-1,6-N-acetyl-glucosaminyltransferase	0.5428	0.016
NOTCH3	notch 3	-0.7998	0.016
SKP2	S-phase kinase associated protein 2	0.529	0.016
SLC6A9	solute carrier family 6 member 9	-1.3389	0.016
ADAMTS5	ADAM metallopeptidase with thrombospondin type 1 motif 5	1.4669	0.016
TMEM30A	transmembrane protein 30A	-0.3404	0.016
C5orf24	chromosome 5 open reading frame 24	-0.3157	0.016
ACTB	actin beta	0.5469	0.017
NPC1	NPC intracellular cholesterol transporter 1	0.4005	0.017
SMARCA1	SWI/SNF related, matrix associated, actin dependent regulator of chromatin, subfamily a, member 1	-0.4701	0.017
DYSF	dysferlin	0.603	0.017
TRIP10	thyroid hormone receptor interactor 10	-0.5745	0.017
BAG2	BCL2 associated athanogene 2	0.5167	0.017
EHD1	EH domain containing 1	0.7001	0.017
TRIM58	tripartite motif containing 58	-0.9446	0.017
PACSIN3	protein kinase C and casein kinase substrate in neurons 3	-0.4757	0.017
ARMCX1	armadillo repeat containing, X-linked 1	0.6126	0.017
OTUB2	OTU deubiquitinase, ubiquitin aldehyde binding 2	0.9759	0.017
ARHGAP10	Rho GTPase activating protein 10	0.5676	0.017
EFHD1	EF-hand domain family member D1	-0.7927	0.017
PROK1	prokineticin 1	1.8122	0.017
ANTXR2	anthrax toxin receptor 2	0.4306	0.017
TMEM65	transmembrane protein 65	-0.4224	0.017
RPUSD3	RNA pseudouridylate synthase domain containing 3	0.7803	0.017
PTPRQ	protein tyrosine phosphatase, receptor type Q	-1.6276	0.017
WASH3P	WAS protein family homolog 3 pseudogene	-0.9621	0.017
ANXA4	annexin A4	-0.7273	0.018
CRY1	cryptochrome circadian regulator 1	-0.391	0.018
KCND2	potassium voltage-gated channel subfamily D member 2	3.6513	0.018
SOAT1	sterol O-acyltransferase 1	0.9891	0.018
STK24	serine/threonine kinase 24	-0.5306	0.018
RNASET2	ribonuclease T2	0.7746	0.018
SPOCK2	SPARC/osteonectin, cwcv and kazal like domains proteoglycan 2	2.2398	0.018
MRAS	muscle RAS oncogene homolog	0.5862	0.018
DHX35	DEAH-box helicase 35	-0.3708	0.018
TAS1R3	taste 1 receptor member 3	-1.6584	0.018
C11orf70	chromosome 11 open reading frame 70	1.079	0.018
TET3	tet methylcytosine dioxygenase 3	-0.5135	0.018
ZNF385C	zinc finger protein 385C	-2.2975	0.018
FAM198A	family with sequence similarity 198 member A	-0.7226	0.018
CRIP1	cysteine rich protein 1	-0.9756	0.019
SLC15A1	solute carrier family 15 member 1	1.344	0.019
THBS3	thrombospondin 3	-0.6839	0.019
MAP3K2	mitogen-activated protein kinase kinase kinase 2	-0.2119	0.019
HDAC7	histone deacetylase 7	-0.5338	0.019
CCDC167	coiled-coil domain containing 167	0.6086	0.019
TFAP2A-AS1	TFAP2A antisense RNA 1	-1.6662	0.019
CPB1	carboxypeptidase B1	3.0728	0.02
SAT1	spermidine/spermine N1-acetyltransferase 1	0.6505	0.02
CD101	CD101 molecule	-1.0464	0.02
HOMER1	homer scaffolding protein 1	0.4904	0.02
RHBDD2	rhomboid domain containing 2	-0.6634	0.02
CRISPLD2	cysteine rich secretory protein LCCL domain containing 2	0.8038	0.02
CDCA7	cell division cycle associated 7	0.5506	0.02
MPEG1	macrophage expressed 1	0.8903	0.02
BCL6	B-cell CLL/lymphoma 6	-1.2355	0.021
CRABP2	cellular retinoic acid binding protein 2	2.1238	0.021
DSG1	desmoglein 1	-6.5189	0.021
SLC26A2	solute carrier family 26 member 2	0.6932	0.021
NEFH	neurofilament heavy	2.0136	0.021
PAK2	p21 (RAC1) activated kinase 2	0.4589	0.021
CGGBP1	CGG triplet repeat binding protein 1	-0.3343	0.021
DYRK4	dual specificity tyrosine phosphorylation regulated kinase 4	0.7763	0.021
FZD10	frizzled class receptor 10	-0.6956	0.021
PGAP2	post-GPI attachment to proteins 2	0.5976	0.021
SNX10	sorting nexin 10	-0.4516	0.021
SLC39A3	solute carrier family 39 member 3	0.5062	0.021
GSAP	gamma-secretase activating protein	-0.7607	0.021
WDR60	WD repeat domain 60	-0.5891	0.021
SLC45A4	solute carrier family 45 member 4	0.5588	0.021
MTARC1	mitochondrial amidoxime reducing component 1	0.5722	0.021
DUSP16	dual specificity phosphatase 16	-0.3167	0.021
ZNF514	zinc finger protein 514	-0.6305	0.021
CCDC183	coiled-coil domain containing 183	-1.5244	0.021
RAB42	RAB42, member RAS oncogene family	1.3963	0.021
C10orf128	chromosome 10 open reading frame 128	0.9943	0.021
FOXD4L1	forkhead box D4 like 1	4.2348	0.021
FAM71E2	family with sequence similarity 71 member E2	-3.7484	0.021
C4orf48	chromosome 4 open reading frame 48	1.9898	0.021
A1BG-AS1	A1BG antisense RNA 1	1.0979	0.021
BMPR2	bone morphogenetic protein receptor type 2	-0.2915	0.022
MYO5A	myosin VA	0.7621	0.022
SDCBP	syndecan binding protein	0.4002	0.022
WFS1	wolframin ER transmembrane glycoprotein	-0.5891	0.022
PIEZO1	piezo type mechanosensitive ion channel component 1	-0.6195	0.022
MRAP	melanocortin 2 receptor accessory protein	2.8228	0.022
METTL16	methyltransferase like 16	-0.4768	0.022
LCOR	ligand dependent nuclear receptor corepressor	-0.3438	0.022
PKD1L2	polycystin 1 like 2 (gene/pseudogene)	-1.6091	0.022
WDR86-AS1	WDR86 antisense RNA 1	-1.7301	0.022
MIA2	melanoma inhibitory activity 2	-3.787	0.023
OXTR	oxytocin receptor	2.3017	0.023
WRN	Werner syndrome RecQ like helicase	0.3508	0.023
ZXDA	zinc finger, X-linked, duplicated A	-0.4287	0.023
UXT	ubiquitously expressed prefoldin like chaperone	0.3545	0.023
FBXO22	F-box protein 22	-0.4168	0.023
TFCP2L1	transcription factor CP2 like 1	0.5176	0.023
REEP1	receptor accessory protein 1	1.1275	0.023
ATP8B4	ATPase phospholipid transporting 8B4 (putative)	0.676	0.023
NIPA1	non imprinted in Prader-Willi/Angelman syndrome 1	-1.0052	0.023
PAQR7	progestin and adipoQ receptor family member 7	-0.6491	0.023
CPT1A	carnitine palmitoyltransferase 1A	0.6395	0.024
HAND2	heart and neural crest derivatives expressed 2	1.6984	0.024
PTPRU	protein tyrosine phosphatase, receptor type U	-0.6567	0.024
IGF2BP1	insulin like growth factor 2 mRNA binding protein 1	0.6984	0.024
ZBTB6	zinc finger and BTB domain containing 6	-0.3625	0.024
SRPX2	sushi repeat containing protein, X-linked 2	1.1177	0.024
AMOTL2	angiomotin like 2	-0.6056	0.024
FAM118A	family with sequence similarity 118 member A	0.679	0.024
CEP290	centrosomal protein 290	0.4862	0.024
REEP4	receptor accessory protein 4	-0.627	0.024
SFT2D3	SFT2 domain containing 3	-0.4683	0.024
RAB12	RAB12, member RAS oncogene family	-0.2853	0.024
FKBP1A	FK506 binding protein 1A	0.3796	0.025
GAP43	growth associated protein 43	2.6536	0.025
RBP4	retinol binding protein 4	4.2864	0.025
TIMP4	TIMP metallopeptidase inhibitor 4	1.2376	0.025
KRT38	keratin 38	-2.9951	0.025
DSCR3	DSCR3 arrestin fold containing	-0.2301	0.025
OR2B6	olfactory receptor family 2 subfamily B member 6	1.3635	0.025
SEMA4G	semaphorin 4G	0.9584	0.025
SLC4A5	solute carrier family 4 member 5	-0.8288	0.025
AGBL5	ATP/GTP binding protein like 5	-0.3007	0.025
TANC1	tetratricopeptide repeat, ankyrin repeat and coiled-coil containing 1	-0.2775	0.025
XRRA1	X-ray radiation resistance associated 1	1.1186	0.025
FAM102B	family with sequence similarity 102 member B	-0.7816	0.025
CD53	CD53 molecule	0.6969	0.026
GSTM5	glutathione S-transferase mu 5	5.0777	0.026
MRC1	mannose receptor C-type 1	0.7388	0.026
SLC16A7	solute carrier family 16 member 7	0.9	0.026
HNRNPDL	heterogeneous nuclear ribonucleoprotein D like	-0.3112	0.026
CPSF6	cleavage and polyadenylation specific factor 6	-0.2176	0.026
TPPP3	tubulin polymerization promoting protein family member 3	-0.8108	0.026
CRCT1	cysteine rich C-terminal 1	1.9191	0.026
DCUN1D2	defective in cullin neddylation 1 domain containing 2	-0.382	0.026
SOWAHC	sosondowah ankyrin repeat domain family member C	-0.7495	0.026
RDH10	retinol dehydrogenase 10	0.3945	0.026
KDSR	3-ketodihydrosphingosine reductase	-0.3785	0.027
PAK3	p21 (RAC1) activated kinase 3	-0.6377	0.027
SPRR3	small proline rich protein 3	-5.0266	0.027
TNFRSF10C	TNF receptor superfamily member 10c	-0.8896	0.027
ESM1	endothelial cell specific molecule 1	3.8182	0.027
LETMD1	LETM1 domain containing 1	-0.3098	0.027
OGFRL1	opioid growth factor receptor like 1	0.558	0.027
TMEM132C	transmembrane protein 132C	2.7802	0.027
WDR86	WD repeat domain 86	-1.0349	0.027
SNORD3A	small nucleolar RNA, C/D box 3A	1.7005	0.027
DUSP5	dual specificity phosphatase 5	0.7357	0.028
ITGAD	integrin subunit alpha D	2.9486	0.028
PPA1	pyrophosphatase (inorganic) 1	0.4025	0.028
TAF1B	TATA-box binding protein associated factor, RNA polymerase I subunit B	-0.5261	0.028
DNAJB4	DnaJ heat shock protein family (Hsp40) member B4	0.313	0.028
ACOT7	acyl-CoA thioesterase 7	0.554	0.028
DYNC2H1	dynein cytoplasmic 2 heavy chain 1	0.5305	0.028
EFHC2	EF-hand domain containing 2	1.8507	0.028
CHAC2	ChaC cation transport regulator homolog 2	1.5962	0.028
SNORD3C	small nucleolar RNA, C/D box 3C	1.6364	0.028
FAM212B-AS1	FAM212B antisense RNA 1	1.1729	0.028
DDX11	DEAD/H-box helicase 11	-1.1965	0.029
GSN	gelsolin	-0.2582	0.029
NR2C2	nuclear receptor subfamily 2 group C member 2	-0.3681	0.029
CHST10	carbohydrate sulfotransferase 10	0.8144	0.029
FARP1	FERM, ARH/RhoGEF and pleckstrin domain protein 1	0.6443	0.029
VPS45	vacuolar protein sorting 45 homolog	0.291	0.029
VSIG4	V-set and immunoglobulin domain containing 4	0.7907	0.029
DENND5A	DENN domain containing 5A	0.2589	0.029
OSBPL3	oxysterol binding protein like 3	-0.396	0.029
PRR12	proline rich 12	-0.6369	0.029
SLC30A5	solute carrier family 30 member 5	-0.2823	0.029
AJUBA	ajuba LIM protein	-0.7018	0.029
GSDMA	gasdermin A	2.6471	0.029
CRH	corticotropin releasing hormone	-2.5393	0.03
CELSR2	cadherin EGF LAG seven-pass G-type receptor 2	-0.7653	0.03
INHA	inhibin alpha subunit	-1.1321	0.03
SERPINB9	serpin family B member 9	-0.7214	0.03
MRPL30	mitochondrial ribosomal protein L30	0.3511	0.03
SLC39A9	solute carrier family 39 member 9	-0.2247	0.03
GPRC5C	G protein-coupled receptor class C group 5 member C	1.0436	0.03
ESYT2	extended synaptotagmin 2	-0.2482	0.03
GTF3C6	general transcription factor IIIC subunit 6	0.4763	0.03
FGD5-AS1	FGD5 antisense RNA 1	-0.227	0.03
ITGB6	integrin subunit beta 6	-1.3357	0.031
NFATC2	nuclear factor of activated T-cells 2	0.5153	0.031
AIMP2	aminoacyl tRNA synthetase complex interacting multifunctional protein 2	0.4121	0.031
DPPA4	developmental pluripotency associated 4	-1.0255	0.031
STRBP	spermatid perinuclear RNA binding protein	0.4249	0.031
KDM3A	lysine demethylase 3A	-0.3201	0.031
KCTD11	potassium channel tetramerization domain containing 11	-0.6257	0.031
COL24A1	collagen type XXIV alpha 1 chain	3.2933	0.031
GRIK1-AS2	GRIK1 antisense RNA 2	-0.8534	0.031
PLIN2	perilipin 2	-0.8049	0.032
CEBPG	CCAAT/enhancer binding protein gamma	-0.2234	0.032
DAPK1	death associated protein kinase 1	-0.6685	0.032
EIF4G2	eukaryotic translation initiation factor 4 gamma 2	0.2438	0.032
AP3B1	adaptor related protein complex 3 beta 1 subunit	0.2736	0.032
ZBED1	zinc finger BED-type containing 1	-0.2687	0.032
GNE	glucosamine (UDP-N-acetyl)-2-epimerase/N-acetylmannosamine kinase	-0.3702	0.032
BAMBI	BMP and activin membrane bound inhibitor	0.6576	0.032
POU2F3	POU class 2 homeobox 3	-0.818	0.032
PNPO	pyridoxamine 5'-phosphate oxidase	0.6529	0.032
TCHHL1	trichohyalin like 1	1.3056	0.032
CRIPAK	cysteine rich PAK1 inhibitor	-0.7896	0.032
MROH6	maestro heat like repeat family member 6	-0.6423	0.032
FLJ38576	uncharacterized LOC651430	-2.936	0.032
FGG	fibrinogen gamma chain	7.3409	0.033
KRT5	keratin 5	-8.1767	0.033
PRL	prolactin	7.1682	0.033
SMPD2	sphingomyelin phosphodiesterase 2	-0.338	0.033
TPBG	trophoblast glycoprotein	-0.837	0.033
TRPC4	transient receptor potential cation channel subfamily C member 4	2.8691	0.033
ZNF3	zinc finger protein 3	-0.2638	0.033
DDX23	DEAD-box helicase 23	-0.3229	0.033
RASSF8	Ras association domain family member 8	-0.6046	0.033
COTL1	coactosin like F-actin binding protein 1	0.8403	0.033
NSG1	neuronal vesicle trafficking associated 1	-0.4196	0.033
CUTA	cutA divalent cation tolerance homolog	-0.352	0.033
YTHDF1	YTH N6-methyladenosine RNA binding protein 1	-0.3372	0.033
FAM86C1	family with sequence similarity 86 member C1	0.9439	0.033
RCN3	reticulocalbin 3	1.3686	0.033
GLB1L	galactosidase beta 1 like	0.7367	0.033
MOB3B	MOB kinase activator 3B	-0.4824	0.033
CREB3L1	cAMP responsive element binding protein 3 like 1	0.9838	0.033
GGTLC2	gamma-glutamyltransferase light chain 2	-2.4811	0.033
HIPK4	homeodomain interacting protein kinase 4	-2.1076	0.033
CBWD3	COBW domain containing 3	1.1867	0.033
EREG	epiregulin	-3.5339	0.034
KRT6A	keratin 6A	-5.9323	0.034
PIR	pirin	0.6187	0.034
CTNNAL1	catenin alpha like 1	0.5548	0.034
MPZL1	myelin protein zero like 1	0.5746	0.034
ZNF768	zinc finger protein 768	-0.4203	0.034
CCR1	C-C motif chemokine receptor 1	0.7774	0.035
GABPA	GA binding protein transcription factor alpha subunit	-0.2811	0.035
GABRP	gamma-aminobutyric acid type A receptor pi subunit	-4.7567	0.035
SPI1	Spi-1 proto-oncogene	0.7873	0.035
CACNG4	calcium voltage-gated channel auxiliary subunit gamma 4	-1.9492	0.035
SGMS1	sphingomyelin synthase 1	-0.4287	0.035
ADORA2B	adenosine A2b receptor	1.2156	0.036
ALDH3B1	aldehyde dehydrogenase 3 family member B1	0.8228	0.036
COL11A2	collagen type XI alpha 2 chain	-1.3668	0.036
SLC22A3	solute carrier family 22 member 3	0.9644	0.036
DEGS1	delta 4-desaturase, sphingolipid 1	-0.3722	0.036
FRS2	fibroblast growth factor receptor substrate 2	-0.311	0.036
CXorf56	chromosome X open reading frame 56	-0.323	0.036
CHRDL1	chordin like 1	6.2937	0.036
ADHFE1	alcohol dehydrogenase, iron containing 1	0.4859	0.036
BRDT	bromodomain testis associated	1.3862	0.037
DLD	dihydrolipoamide dehydrogenase	0.3565	0.037
DSP	desmoplakin	-0.4898	0.037
EVI2B	ecotropic viral integration site 2B	0.9271	0.037
GGTA1P	glycoprotein, alpha-galactosyltransferase 1 pseudogene	0.7	0.037
SSFA2	sperm specific antigen 2	-0.3117	0.037
ARRDC3	arrestin domain containing 3	-0.854	0.037
NKAIN1	sodium/potassium transporting ATPase interacting 1	1.8785	0.037
PPP1R3B	protein phosphatase 1 regulatory subunit 3B	-0.3466	0.037
PPP1R3E	protein phosphatase 1 regulatory subunit 3E	-0.6021	0.037
PGAP3	post-GPI attachment to proteins 3	-0.5238	0.037
PLEKHG4B	pleckstrin homology and RhoGEF domain containing G4B	-1.2007	0.037
AGR3	anterior gradient 3, protein disulphide isomerase family member	-2.7227	0.037
ADA	adenosine deaminase	1.4528	0.038
ARG2	arginase 2	0.9808	0.038
CANX	calnexin	-0.232	0.038
FMO4	flavin containing monooxygenase 4	0.663	0.038
FOLH1	folate hydrolase 1	3.5659	0.038
SREBF2	sterol regulatory element binding transcription factor 2	0.4988	0.038
TRPM2	transient receptor potential cation channel subfamily M member 2	0.8548	0.038
ZNF592	zinc finger protein 592	-0.2921	0.038
AKAP8	A-kinase anchoring protein 8	-0.2948	0.038
NOMO1	NODAL modulator 1	0.4128	0.038
NCEH1	neutral cholesterol ester hydrolase 1	0.601	0.038
MYLK3	myosin light chain kinase 3	1.0918	0.038
LRRN4CL	LRRN4 C-terminal like	3.9571	0.038
C8orf31	chromosome 8 open reading frame 31 (putative)	1.63	0.038
VGLL3	vestigial like family member 3	-0.4044	0.038
ZBED5-AS1	ZBED5 antisense RNA 1	0.9823	0.038
POLR2K	RNA polymerase II subunit K	0.3912	0.039
PTGFRN	prostaglandin F2 receptor inhibitor	-0.6062	0.039
WT1	Wilms tumor 1	3.8191	0.039
SF3A2	splicing factor 3a subunit 2	-0.5293	0.039
CUL4B	cullin 4B	0.2474	0.039
BHLHE40	basic helix-loop-helix family member e40	-1.3534	0.039
TNFRSF11A	TNF receptor superfamily member 11a	0.7471	0.039
ZNF652	zinc finger protein 652	-0.3133	0.039
FRMD4B	FERM domain containing 4B	0.5062	0.039
PARD6B	par-6 family cell polarity regulator beta	-0.422	0.039
TMEM198	transmembrane protein 198	-0.721	0.039
SPATA18	spermatogenesis associated 18	-0.9928	0.039
MAMDC4	MAM domain containing 4	-0.8044	0.039
SLC9A9	solute carrier family 9 member A9	0.7502	0.039
FAM102A	family with sequence similarity 102 member A	0.3532	0.039
LINC01094	long intergenic non-protein coding RNA 1094	0.8633	0.039
SPACA6P-AS	SPACA6P antisense RNA	-0.7818	0.039
SUN2	Sad1 and UNC84 domain containing 2	-0.3235	0.041
ACKR3	atypical chemokine receptor 3	-0.7207	0.041
ZXDC	ZXD family zinc finger C	-0.2928	0.041
NAV3	neuron navigator 3	0.9777	0.041
FAM219A	family with sequence similarity 219 member A	-0.3202	0.041
OR2W3	olfactory receptor family 2 subfamily W member 3	-1.4062	0.041
LINC01099	long intergenic non-protein coding RNA 1099	1.4901	0.041
ATP5G1	ATP synthase, H+ transporting, mitochondrial Fo complex subunit C1 (subunit 9)	0.3781	0.042
GJB3	gap junction protein beta 3	-1.3715	0.042
HTR2B	5-hydroxytryptamine receptor 2B	2.5484	0.042
PRKCA	protein kinase C alpha	0.8269	0.042
SCN7A	sodium voltage-gated channel alpha subunit 7	0.7748	0.042
ADAMTS2	ADAM metallopeptidase with thrombospondin type 1 motif 2	0.8604	0.042
TACO1	translational activator of cytochrome c oxidase I	-0.3901	0.042
FBXO34	F-box protein 34	-0.2731	0.042
ZNF395	zinc finger protein 395	-0.2887	0.042
PPM1A	protein phosphatase, Mg2+/Mn2+ dependent 1A	-0.3229	0.043
DGCR2	DiGeorge syndrome critical region gene 2	-0.3345	0.043
CPAMD8	C3 and PZP like, alpha-2-macroglobulin domain containing 8	-0.5212	0.043
LRRC1	leucine rich repeat containing 1	-0.5679	0.043
SLC4A9	solute carrier family 4 member 9	3.621	0.043
PRRC1	proline rich coiled-coil 1	-0.2585	0.043
WDR90	WD repeat domain 90	-0.7656	0.043
SCUBE3	signal peptide, CUB domain and EGF like domain containing 3	1.7947	0.043
LOC101928733	uncharacterized LOC101928733	-3.1592	0.043
DVL1	dishevelled segment polarity protein 1	-0.4209	0.044
GHR	growth hormone receptor	0.7067	0.044
GPER1	G protein-coupled estrogen receptor 1	-0.9948	0.044
PPOX	protoporphyrinogen oxidase	-0.4499	0.044
TGFB1	transforming growth factor beta 1	-1.1251	0.044
TIMP1	TIMP metallopeptidase inhibitor 1	1.1671	0.044
MCCC2	methylcrotonoyl-CoA carboxylase 2	0.3571	0.044
ESYT3	extended synaptotagmin 3	1.712	0.044
LYVE1	lymphatic vessel endothelial hyaluronan receptor 1	0.8522	0.045
SUSD5	sushi domain containing 5	2.3639	0.045
KIAA1468	KIAA1468	-0.2656	0.045
IL5RA	interleukin 5 receptor subunit alpha	-3.1464	0.046
MCM6	minichromosome maintenance complex component 6	0.5724	0.046
MGAT3	mannosyl (beta-1,4-)-glycoprotein beta-1,4-N-acetylglucosaminyltransferase	-0.709	0.046
PLA2G4A	phospholipase A2 group IVA	1.1612	0.046
PLAGL1	PLAG1 like zinc finger 1	0.5046	0.046
PPAT	phosphoribosyl pyrophosphate amidotransferase	-0.34	0.046
PPIA	peptidylprolyl isomerase A	0.4693	0.046
KCNK12	potassium two pore domain channel subfamily K member 12	2.342	0.046
EDA2R	ectodysplasin A2 receptor	-1.0472	0.046
CASD1	CAS1 domain containing 1	-0.2899	0.046
RILP	Rab interacting lysosomal protein	0.619	0.046
MYPN	myopalladin	2.9473	0.046
NIPAL1	NIPA like domain containing 1	-0.5177	0.046
CTSW	cathepsin W	2.4511	0.047
CD180	CD180 molecule	1.1772	0.047
TGFBR1	transforming growth factor beta receptor 1	-0.5455	0.047
MAGED1	MAGE family member D1	0.4041	0.047
SAE1	SUMO1 activating enzyme subunit 1	0.2635	0.047
TUBB3	tubulin beta 3 class III	-0.6424	0.047
MOV10L1	Mov10 RISC complex RNA helicase like 1	2.0069	0.047
ASXL1	additional sex combs like 1, transcriptional regulator	-0.2675	0.047
ADORA1	adenosine A1 receptor	0.683	0.048
PLA2G2A	phospholipase A2 group IIA	1.3236	0.048
TACC1	transforming acidic coiled-coil containing protein 1	-0.2887	0.048
PRDM4	PR/SET domain 4	-0.2709	0.048
BAHD1	bromo adjacent homology domain containing 1	-0.3369	0.048
ZBED2	zinc finger BED-type containing 2	-6.3234	0.048
LRRC27	leucine rich repeat containing 27	-0.5614	0.048
FIBCD1	fibrinogen C domain containing 1	2.1556	0.048
TMEM30B	transmembrane protein 30B	-0.4487	0.048
RNU12	RNA, U12 small nuclear	1.4154	0.048
ADCY1	adenylate cyclase 1	2.3968	0.049
CCNE1	cyclin E1	0.7582	0.049
IMPA2	inositol monophosphatase 2	0.5734	0.049
MCC	mutated in colorectal cancers	0.7482	0.049
ADAM12	ADAM metallopeptidase domain 12	-0.6123	0.049
ST3GAL5	ST3 beta-galactoside alpha-2,3-sialyltransferase 5	1.0894	0.049
STK17B	serine/threonine kinase 17b	0.4686	0.049
MINPP1	multiple inositol-polyphosphate phosphatase 1	-1.0143	0.049
KEAP1	kelch like ECH associated protein 1	-0.373	0.049
KIFAP3	kinesin associated protein 3	0.2998	0.049
FJX1	four jointed box 1	0.891	0.049
NFU1	NFU1 iron-sulfur cluster scaffold	0.3671	0.049
PAK6	p21 (RAC1) activated kinase 6	-0.3124	0.049
PRX	periaxin	-0.8058	0.049
ATF7IP2	activating transcription factor 7 interacting protein 2	0.5152	0.049
SLC16A13	solute carrier family 16 member 13	-0.9985	0.049
NBPF19	NBPF member 19	-0.5294	0.049
DDB2	damage specific DNA binding protein 2	-0.4558	0.05
SLC5A1	solute carrier family 5 member 1	-3.41	0.05
SOX6	SRY-box 6	0.6512	0.05
TREML3P	triggering receptor expressed on myeloid cells like 3, pseudogene	1.5803	0.05

## Sheet: Suppl Table S2
Supplemental Table S2 Differentially expressed genes in female SPTB placenta
Gene	Gene name	LogFC	FDR
OR5P3	olfactory receptor family 5 subfamily P member 3	-4.0221	0.00063
BTNL9	butyrophilin like 9	-2.6582	0.004
APOC3	apolipoprotein C3	4.8906	0.0054
RRM2	ribonucleotide reductase regulatory subunit M2	1.255	0.0054
TNFRSF25	TNF receptor superfamily member 25	-1.1122	0.0054
IGSF10	immunoglobulin superfamily member 10	-2.0057	0.0062
GH1	growth hormone 1	-5.2806	0.0065
DNAH11	dynein axonemal heavy chain 11	-1.6644	0.0065
SMG1P1	SMG1 pseudogene 1	-0.8531	0.0072
CCK	cholecystokinin	1.6419	0.0075
PI4KAP2	phosphatidylinositol 4-kinase alpha pseudogene 2	-0.9097	0.0076
GATM	glycine amidinotransferase	1.212	0.014
DSCR10	Down syndrome critical region 10 (non-protein coding)	-5.4407	0.017
NPIPB4	nuclear pore complex interacting protein family member B4	-1.3804	0.017
FAT2	FAT atypical cadherin 2	-1.6195	0.018
PRNP	prion protein	0.6095	0.018
MYH14	myosin heavy chain 14	-3.5725	0.019
PABPC1L	poly(A) binding protein cytoplasmic 1 like	-1.1663	0.019
HIST1H1A	histone cluster 1 H1 family member a	3.0355	0.02
TGM3	transglutaminase 3	-5.1253	0.02
SSPN	sarcospan	0.9607	0.02
PHYHIP	phytanoyl-CoA 2-hydroxylase interacting protein	-1.9376	0.02
TRIM4	tripartite motif containing 4	-0.5884	0.02
DNHD1	dynein heavy chain domain 1	-1.1446	0.02
CCDC141	coiled-coil domain containing 141	1.5811	0.02
ATG9B	autophagy related 9B	-1.1628	0.02
LOC101928422	TRPM8 channel-associated factor 2-like	4.2026	0.02
SULT1E1	sulfotransferase family 1E member 1	-2.6691	0.021
KATNBL1	katanin regulatory subunit B1 like 1	1.2486	0.021
PRR9	proline rich 9	2.862	0.021
SLC38A3	solute carrier family 38 member 3	-2.2423	0.023
SLC28A1	solute carrier family 28 member 1	-1.7441	0.024
CHD5	chromodomain helicase DNA binding protein 5	-2.1101	0.028
CMAS	cytidine monophosphate N-acetylneuraminic acid synthetase	0.8284	0.028
PMS2P3	PMS1 homolog 2, mismatch repair system component pseudogene 3	-0.9028	0.029
PYGM	glycogen phosphorylase, muscle associated	-1.4701	0.029
RNF6	ring finger protein 6	0.4324	0.029
TSNAX	translin associated factor X	0.5236	0.029
CELSR1	cadherin EGF LAG seven-pass G-type receptor 1	-1.5033	0.029
LRIG2	leucine rich repeats and immunoglobulin like domains 2	-0.3642	0.029
CBY1	chibby family member 1, beta catenin antagonist	0.7929	0.029
ASB4	ankyrin repeat and SOCS box containing 4	2.3544	0.029
ANXA1	annexin A1	0.7443	0.03
TEX37	testis expressed 37	-4.3729	0.031
HEMK1	HemK methyltransferase family member 1	-0.5866	0.033
VWCE	von Willebrand factor C and EGF domains	-1.2472	0.035
PIWIL3	piwi like RNA-mediated gene silencing 3	3.9399	0.038
PRKAR1A	protein kinase cAMP-dependent type I regulatory subunit alpha	0.3805	0.039
CYP2G1P	cytochrome P450 family 2 subfamily G member 1, pseudogene	-1.5517	0.039
LAT	linker for activation of T-cells	-1.0436	0.039
UVSSA	UV stimulated scaffold protein A	-0.8409	0.039
RGPD3	RANBP2-like and GRIP domain containing 3	-1.2695	0.039
CXCR6	C-X-C motif chemokine receptor 6	-1.0253	0.04
LOC730101	uncharacterized LOC730101	0.8355	0.04
YWHAZ	tyrosine 3-monooxygenase/tryptophan 5-monooxygenase activation protein zeta	0.4712	0.043
CENPW	centromere protein W	0.9746	0.044
PAN2	PAN2 poly(A) specific ribonuclease subunit	-0.3741	0.046
RPIA	ribose 5-phosphate isomerase A	0.4854	0.046
ZNF586	zinc finger protein 586	-0.4807	0.046
FIGN	fidgetin, microtubule severing factor	-0.5443	0.046
MPP7	membrane palmitoylated protein 7	0.6717	0.046
HIST1H4L	histone cluster 1 H4 family member l	1.0184	0.049
RNF141	ring finger protein 141	0.7799	0.049
AGPAT5	1-acylglycerol-3-phosphate O-acyltransferase 5	1.2828	0.049
DEPDC1	DEP domain containing 1	1.1032	0.049
TUBA3FP	tubulin alpha 3f pseudogene	-1.5695	0.049

## Sheet: Suppl Table S3
Supplemental Table S3. Differentially expressed genes in both male and female SPTB placenta
Genes	Gene names	LogFC_Male SPTB_vs_Term	FDR	LogFC_Female SPTB_vs_Term	FDR
ASB4	ankyrin repeat and SOCS box containing 4	2.5553	0.0004	2.3544	0.029
CMAS	cytidine monophosphate N-acetylneuraminic acid synthetase	0.6827	0.00065	0.8284	0.028
KATNBL1	katanin regulatory subunit B1 like 1	0.9856	0.00055	1.2486	0.021
PRR9	proline rich 9	3.5218	0.0035	2.862	0.021
SLC28A1	solute carrier family 28 member 1	-1.2532	0.013	-1.7441	0.024

## Sheet: Suppl Table S4
Supplemental Table S4. Demographics of proteomics study
	Term birth (n=4)	2nd trimester (n=4)
GA, mean	39w 6d	22w 1d
GA, min	39w 2d	19w 0d
GA, max	40w 2d	23w 3d
Maternal BMI, mean	25.5	23.8
Maternal BMI, min	22.7	19.6
Maternal BMI, max	26.6	29.9
Fetal sex, male	2/4 (50%)	Not determined

## Sheet: Suppl Table S5
Supplemental Table S5. Differentially expressed proteins comparing term birth and 2nd trimester placenta
Majority protein IDs	Protein names	Gene symbol	logFC	FDR
P02753	Retinol-binding protein 4	RBP4	1.61617	0.000193598
O60760	Hematopoietic prostaglandin D synthase	HPGDS	-1.64628	0.000193598
O14791;O14791-2	Apolipoprotein L1;Isoform 2 of Apolipoprotein L1	APOL1	1.72943	0.000193598
Q8NB37	Glutamine amidotransferase-like class 1 domain-containing protein 1	GATD1	-3.13331	0.000193598
Q9NXK6	Membrane progestin receptor gamma	PAQR5	2.64118	0.000314896
O94782	Ubiquitin carboxyl-terminal hydrolase 1	USP1	6.66026	0.000377812
O95139	NADH dehydrogenase [ubiquinone] 1 beta subcomplex subunit 6	NDUFB6	-3.66216	0.000393955
P02768	Serum albumin	ALB	1.92757	0.000554029
P16157;P16157-10;P16157-12;P16157-14;P16157-16;P16157-3;P16157-5;P16157-8	Ankyrin-1;Isoform Er9 of Ankyrin-1;Isoform Er11 of Ankyrin-1;Isoform Er13 of Ankyrin-1;Isoform Er15 of Ankyrin-1;Isoform Er5 of Ankyrin-1;Isoform Er3 of Ankyrin-1;Isoform Er7 of Ankyrin-1	ANK1	2.8455	0.000554029
P33151	Cadherin-5	CDH5	1.66415	0.000554029
P51606	N-acylglucosamine 2-epimerase	RENBP	-2.86545	0.000554029
P04217	Alpha-1B-glycoprotein	A1BG	2.06424	0.000554029
Q02094	Ammonium transporter Rh type A	RHAG	3.20992	0.000564911
P02774;P02774-3	Vitamin D-binding protein;Isoform 3 of Vitamin D-binding protein	GC	2.18916	0.00058341
P01860	Immunoglobulin heavy constant gamma 3	IGHG3	2.04094	0.00063888
P02730	Band 3 anion transport protein	SLC4A1	2.86585	0.000738376
P42126	Enoyl-CoA delta isomerase 1, mitochondrial	ECI1	-1.53724	0.000756786
A0A0A0MRZ8;P04433	Immunoglobulin kappa variable 3D-11;Immunoglobulin kappa variable 3-11	IGKV3D-11;IGKV3-11	1.98817	0.000756786
P09105	Hemoglobin subunit theta-1	HBQ1	2.71144	0.000756786
P69905	Hemoglobin subunit alpha	HBA1	2.59809	0.000756786
P01023	Alpha-2-macroglobulin	A2M	2.76919	0.000756786
P16452;P16452-2	Erythrocyte membrane protein band 4.2;Isoform Long of Erythrocyte membrane protein band 4.2	EPB42	2.65836	0.000756786
Q9BVM4	Gamma-glutamylaminecyclotransferase	GGACT	2.9863	0.000847144
P08123	Collagen alpha-2(I) chain	COL1A2	-1.30619	0.000917107
Q63HN8;Q63HN8-4	E3 ubiquitin-protein ligase RNF213;Isoform 2 of E3 ubiquitin-protein ligase RNF213	RNF213	-1.1951	0.000958792
P43652	Afamin	AFM	2.5191	0.00101991
O00423;O00423-3	Echinoderm microtubule-associated protein-like 1;Isoform 3 of Echinoderm microtubule-associated protein-like 1	EML1	1.79974	0.00105566
P06331	Immunoglobulin heavy variable 4-34	IGHV4-34	1.99226	0.00106122
P15169	Carboxypeptidase N catalytic chain	CPN1	2.48374	0.0011293
P27169	Serum paraoxonase/arylesterase 1	PON1	2.0422	0.0011293
P01857	Immunoglobulin heavy constant gamma 1	IGHG1	2.04227	0.0011293
P11277	Spectrin beta chain, erythrocytic	SPTB	2.03895	0.0011293
P02765	Alpha-2-HS-glycoprotein	AHSG	1.93203	0.00113523
P05543	Thyroxine-binding globulin	SERPINA7	1.93537	0.00113523
P01619	Immunoglobulin kappa variable 3-20	IGKV3-20	1.7519	0.00113523
P32119	Peroxiredoxin-2	PRDX2	2.23339	0.00121577
P69891	Hemoglobin subunit gamma-1	HBG1	2.34776	0.0012501
Q16595	Frataxin, mitochondrial	FXN	-1.17959	0.0012501
P20742	Pregnancy zone protein	PZP	2.45898	0.0012501
P30043	Flavin reductase (NADPH)	BLVRB	2.23119	0.00126785
P02790	Hemopexin	HPX	2.06274	0.00126984
Q15149	Plectin	PLEC	1.87023	0.00126984
P01700	Immunoglobulin lambda variable 1-47	IGLV1-47	2.29295	0.00126984
Q9H1Y0	Autophagy protein 5	ATG5	-2.18357	0.00134477
P16278;P16278-3	Beta-galactosidase;Isoform 3 of Beta-galactosidase	GLB1	-1.19036	0.00144437
P08185	Corticosteroid-binding globulin	SERPINA6	2.25963	0.00150037
P00915	Carbonic anhydrase 1	CA1	4.11551	0.00153877
P36959	GMP reductase 1	GMPR	1.10353	0.00153877
Q8NG11	Tetraspanin-14	TSPAN14	2.06972	0.00154221
P28288	ATP-binding cassette sub-family D member 3	ABCD3	-1.24992	0.00154221
Q9BPV8;Q9BPV8-2	P2Y purinoceptor 13;Isoform 2 of P2Y purinoceptor 13	P2RY13	1.57742	0.00155474
O75718	Cartilage-associated protein	CRTAP	-1.60105	0.00155474
P01834	Immunoglobulin kappa constant	IGKC	1.77039	0.00155474
Q9NV64	Transmembrane protein 39A	TMEM39A	-1.62392	0.00155581
P02452	Collagen alpha-1(I) chain	COL1A1	-0.951841	0.00167111
O43175	D-3-phosphoglycerate dehydrogenase	PHGDH	-1.41955	0.00167111
A0A075B6I9;P04211	Immunoglobulin lambda variable 7-46;Immunoglobulin lambda variable 7-43	IGLV7-46;IGLV7-43	2.53864	0.00167111
P50416	Carnitine O-palmitoyltransferase 1, liver isoform	CPT1A	-1.29661	0.00167111
P53582	Methionine aminopeptidase 1	METAP1	-1.17767	0.00167111
P02652	Apolipoprotein A-II	APOA2	1.95559	0.00167111
O75381;O75381-2	Peroxisomal membrane protein PEX14;Isoform 2 of Peroxisomal membrane protein PEX14	PEX14	-1.46623	0.00167111
O15091;O15091-2;O15091-4	Mitochondrial ribonuclease P catalytic subunit;Isoform 2 of Mitochondrial ribonuclease P catalytic subunit;Isoform 4 of Mitochondrial ribonuclease P catalytic subunit	KIAA0391	-1.85848	0.00167111
A0A075B6Q5	Immunoglobulin heavy variable 3-64	IGHV3-64	3.34842	0.00167111
Q16836;Q16836-2;Q16836-3	Hydroxyacyl-coenzyme A dehydrogenase, mitochondrial;Isoform 2 of Hydroxyacyl-coenzyme A dehydrogenase, mitochondrial;Isoform 3 of Hydroxyacyl-coenzyme A dehydrogenase, mitochondrial	HADH	-1.04981	0.00169356
P02787	Serotransferrin	TF	1.62291	0.00169356
P01009	Alpha-1-antitrypsin	SERPINA1	1.82883	0.00171843
P11310;P11310-2	Medium-chain specific acyl-CoA dehydrogenase, mitochondrial;Isoform 2 of Medium-chain specific acyl-CoA dehydrogenase, mitochondrial	ACADM	-1.08106	0.00171843
P02792	Ferritin light chain	FTL	3.2609	0.00174871
P01701	Immunoglobulin lambda variable 1-51	IGLV1-51	1.99208	0.00174871
Q9BPW8	Protein NipSnap homolog 1	NIPSNAP1	-1.12036	0.00174871
P13798	Acylamino-acid-releasing enzyme	APEH	1.07925	0.00174871
P04040	Catalase	CAT	2.03999	0.00180949
Q9UBR2	Cathepsin Z	CTSZ	-1.24619	0.00187739
P27635	60S ribosomal protein L10	RPL10	-0.927732	0.00187739
B9A064	Immunoglobulin lambda-like polypeptide 5	IGLL5	1.82977	0.00187739
P35268	60S ribosomal protein L22	RPL22	-1.11714	0.00189319
P30084	Enoyl-CoA hydratase, mitochondrial	ECHS1	-1.10908	0.00189319
P35612	Beta-adducin	ADD2	1.82442	0.00189319
Q96AY3	Peptidyl-prolyl cis-trans isomerase FKBP10	FKBP10	-1.65118	0.00189554
P02766	Transthyretin	TTR	1.53348	0.00189554
P53007	Tricarboxylate transport protein, mitochondrial	SLC25A1	-0.952659	0.00195283
O60762	Dolichol-phosphate mannosyltransferase subunit 1	DPM1	-0.897829	0.00197717
Q9HD45	Transmembrane 9 superfamily member 3	TM9SF3	-1.29526	0.00198746
P13716	Delta-aminolevulinic acid dehydratase	ALAD	1.39202	0.00198746
P02724;P02724-2;P02724-3	Glycophorin-A;Isoform 2 of Glycophorin-A;Isoform 3 of Glycophorin-A	GYPA	2.15788	0.00198746
Q86UY8;Q86UY8-2	5'-nucleotidase domain-containing protein 3;Isoform 2 of 5'-nucleotidase domain-containing protein 3	NT5DC3	-3.60651	0.00206414
Q96GC5;Q96GC5-3	39S ribosomal protein L48, mitochondrial;Isoform 2 of 39S ribosomal protein L48, mitochondrial	MRPL48	-2.91972	0.00206868
P69892	Hemoglobin subunit gamma-2	HBG2	2.50558	0.00209498
P60059	Protein transport protein Sec61 subunit gamma	SEC61G	-0.868821	0.00209498
Q5HYK3	2-methoxy-6-polyprenyl-1,4-benzoquinol methylase, mitochondrial	COQ5	-1.00429	0.00216112
P07099	Epoxide hydrolase 1	EPHX1	-1.1704	0.00216112
Q8IZV5	Retinol dehydrogenase 10	RDH10	-1.25799	0.00216112
Q14697-2	Isoform 2 of Neutral alpha-glucosidase AB	GANAB	1.52099	0.00219281
P0DMM9;P0DMM9-3;P0DMN0	Sulfotransferase 1A3;Isoform 3 of Sulfotransferase 1A3;Sulfotransferase 1A4	SULT1A3;SULT1A3;SULT1A4	1.24161	0.00219281
Q6UX06	Olfactomedin-4	OLFM4	4.65389	0.00232508
P19652	Alpha-1-acid glycoprotein 2	ORM2	2.27345	0.00247588
Q96PD5	N-acetylmuramoyl-L-alanine amidase	PGLYRP2	1.52954	0.00247588
P09601	Heme oxygenase 1	HMOX1	-1.08002	0.00252795
P20645	Cation-dependent mannose-6-phosphate receptor	M6PR	-1.56366	0.00252795
Q9UK55	Protein Z-dependent protease inhibitor	SERPINA10	3.22561	0.00252795
O43699	Sialic acid-binding Ig-like lectin 6	SIGLEC6	0.771139	0.00252795
A6NMZ7	Collagen alpha-6(VI) chain	COL6A6	1.39312	0.00252795
P07311	Acylphosphatase-1	ACYP1	1.16546	0.00252795
P34897;P34897-3	Serine hydroxymethyltransferase, mitochondrial;Isoform 3 of Serine hydroxymethyltransferase, mitochondrial	SHMT2	-1.08298	0.00252795
Q8NBJ5	Procollagen galactosyltransferase 1	COLGALT1	-1.05704	0.00262892
P06681	Complement C2	C2	1.754	0.00262892
Q8WZ42;Q8WZ42-10;Q8WZ42-11;Q8WZ42-12;Q8WZ42-13;Q8WZ42-2;Q8WZ42-3;Q8WZ42-4;Q8WZ42-5;Q8WZ42-7;Q8WZ42-8;Q8WZ42-9	Titin;Isoform 10 of Titin;Isoform 11 of Titin;Isoform 12 of Titin;Isoform 13 of Titin;Isoform 2 of Titin;Isoform 3 of Titin;Isoform 4 of Titin;Isoform 5 of Titin;Isoform 7 of Titin;Isoform 8 of Titin;Isoform 9 of Titin	TTN	2.77855	0.00270457
P14735	Insulin-degrading enzyme	IDE	0.896336	0.00274881
Q9Y4E8;Q9Y4E8-2;Q9Y4E8-3	Ubiquitin carboxyl-terminal hydrolase 15;Isoform 2 of Ubiquitin carboxyl-terminal hydrolase 15;Isoform 3 of Ubiquitin carboxyl-terminal hydrolase 15	USP15	0.808598	0.00277242
P41440;P41440-2	Folate transporter 1;Isoform 2 of Folate transporter 1	SLC19A1	-1.92994	0.00281476
Q9Y5X3	Sorting nexin-5	SNX5	-0.749146	0.00300437
O95159	Zinc finger protein-like 1	ZFPL1	-1.37598	0.00315224
P05155;P05155-2;P05155-3	Plasma protease C1 inhibitor;Isoform 2 of Plasma protease C1 inhibitor;Isoform 3 of Plasma protease C1 inhibitor	SERPING1	1.72295	0.00315224
Q8NBL1	Protein O-glucosyltransferase 1	POGLUT1	-0.784217	0.00315224
P01780	Immunoglobulin heavy variable 3-7	IGHV3-7	1.77902	0.00315224
P52799	Ephrin-B2	EFNB2	-4.63415	0.00315224
Q9HB40	Retinoid-inducible serine carboxypeptidase	SCPEP1	-1.0603	0.00322009
P09871	Complement C1s subcomponent	C1S	1.70501	0.00325924
P01011	Alpha-1-antichymotrypsin	SERPINA3	2.05302	0.0033225
P68871	Hemoglobin subunit beta	HBB	3.03887	0.00335542
Q14587;Q14587-2	Zinc finger protein 268;Isoform 2 of Zinc finger protein 268	ZNF268	2.254	0.00336417
Q9H8H3	Methyltransferase-like protein 7A	METTL7A	-1.11926	0.00336417
Q9Y5L4	Mitochondrial import inner membrane translocase subunit Tim13	TIMM13	-0.755985	0.00336417
P01024	Complement C3	C3	2.11041	0.00339109
O00469;O00469-2	Procollagen-lysine,2-oxoglutarate 5-dioxygenase 2;Isoform 2 of Procollagen-lysine,2-oxoglutarate 5-dioxygenase 2	PLOD2	-1.80293	0.00342227
Q08495;Q08495-2;Q08495-3;Q08495-4	Dematin;Isoform 2 of Dematin;Isoform 3 of Dematin;Isoform 4 of Dematin	DMTN	1.80007	0.00354494
O95831	Apoptosis-inducing factor 1, mitochondrial	AIFM1	-0.924536	0.00362384
M5A8F1	Suppressyn	ERVH48-1	-1.02101	0.00366147
P02743	Serum amyloid P-component	APCS	2.10622	0.00367299
Q8NBQ5	Estradiol 17-beta-dehydrogenase 11	HSD17B11	-0.748989	0.00367879
O14925;Q5SRD1	Mitochondrial import inner membrane translocase subunit Tim23;Putative mitochondrial import inner membrane translocase subunit Tim23B	TIMM23;TIMM23B	-1.19537	0.00371688
Q8NHP8;Q8NHP8-2	Putative phospholipase B-like 2;Isoform 2 of Putative phospholipase B-like 2	PLBD2	-3.5713	0.00377828
Q9BVA1	Tubulin beta-2B chain	TUBB2B	-1.26447	0.00383528
P05546	Heparin cofactor 2	SERPIND1	1.67758	0.00392813
Q8N4L2	Type 2 phosphatidylinositol 4,5-bisphosphate 4-phosphatase	PIP4P2	-2.39209	0.00393508
P55899	IgG receptor FcRn large subunit p51	FCGRT	-1.03738	0.00393508
P01721	Immunoglobulin lambda variable 6-57	IGLV6-57	2.64565	0.00393508
P35858;P35858-2	Insulin-like growth factor-binding protein complex acid labile subunit;Isoform 2 of Insulin-like growth factor-binding protein complex acid labile subunit	IGFALS	2.32117	0.00395029
P60468	Protein transport protein Sec61 subunit beta	SEC61B	-0.680874	0.00395029
P33121;P33121-2;P33121-3	Long-chain-fatty-acid--CoA ligase 1;Isoform 2 of Long-chain-fatty-acid--CoA ligase 1;Isoform 3 of Long-chain-fatty-acid--CoA ligase 1	ACSL1	-1.00123	0.00395029
P02647	Apolipoprotein A-I	APOA1	2.20028	0.00395654
Q9Y277	Voltage-dependent anion-selective channel protein 3	VDAC3	-1.02758	0.00395654
P07858	Cathepsin B	CTSB	-0.889124	0.00397329
P61513	60S ribosomal protein L37a	RPL37A	-1.00645	0.00397562
A0A0C4DH68	Immunoglobulin kappa variable 2-24	IGKV2-24	1.80098	0.00402508
Q2PZI1	Probable C-mannosyltransferase DPY19L1	DPY19L1	-1.71378	0.00416067
Q12797	Aspartyl/asparaginyl beta-hydroxylase	ASPH	-0.839447	0.00419858
P00450	Ceruloplasmin	CP	1.70489	0.00419858
Q9Y3D3	28S ribosomal protein S16, mitochondrial	MRPS16	-1.00578	0.00419858
P28289	Tropomodulin-1	TMOD1	1.92148	0.00419858
P02655	Apolipoprotein C-II	APOC2	1.94649	0.00419858
Q12996	Cleavage stimulation factor subunit 3	CSTF3	-1.04328	0.00419858
Q13136;Q13136-2	Liprin-alpha-1;Isoform 2 of Liprin-alpha-1	PPFIA1	-2.12241	0.00419858
P07602	Prosaposin	PSAP	-2.14625	0.00419858
Q08J23;Q08J23-2	tRNA (cytosine(34)-C(5))-methyltransferase;Isoform 2 of tRNA (cytosine(34)-C(5))-methyltransferase	NSUN2	-0.730017	0.00419858
Q10472	Polypeptide N-acetylgalactosaminyltransferase 1	GALNT1	-1.11671	0.00419858
P0DOY2;P0DOY3	Immunoglobulin lambda constant 2;Immunoglobulin lambda constant 3	IGLC2;IGLC3	1.6838	0.00423541
P62273;P62273-2	40S ribosomal protein S29;Isoform 2 of 40S ribosomal protein S29	RPS29	-1.65922	0.0042913
P04792	Heat shock protein beta-1	HSPB1	0.792679	0.00436561
Q9UIG0;Q9UIG0-2	Tyrosine-protein kinase BAZ1B;Isoform 2 of Tyrosine-protein kinase BAZ1B	BAZ1B	2.65304	0.00436561
P62829	60S ribosomal protein L23	RPL23	-0.661931	0.00438745
P02763	Alpha-1-acid glycoprotein 1	ORM1	2.20725	0.00442672
Q16850;Q16850-2	Lanosterol 14-alpha demethylase;Isoform 2 of Lanosterol 14-alpha demethylase	CYP51A1	-2.86735	0.00442861
Q8WTV0-2;Q8WTV0-4	Isoform 1 of Scavenger receptor class B member 1;Isoform 4 of Scavenger receptor class B member 1	SCARB1	1.17032	0.00449099
P31949	Protein S100-A11	S100A11	-1.10387	0.00451953
P49406	39S ribosomal protein L19, mitochondrial	MRPL19	-1.10797	0.00457568
O95620;O95620-2	tRNA-dihydrouridine(20a/20b) synthase [NAD(P)+]-like;Isoform 2 of tRNA-dihydrouridine(20a/20b) synthase [NAD(P)+]-like	DUS4L	3.29809	0.00462263
P00734	Prothrombin	F2	1.63335	0.00462263
Q02543	60S ribosomal protein L18a	RPL18A	-0.751338	0.00462502
Q14624;Q14624-2;Q14624-3	Inter-alpha-trypsin inhibitor heavy chain H4;Isoform 2 of Inter-alpha-trypsin inhibitor heavy chain H4;Isoform 3 of Inter-alpha-trypsin inhibitor heavy chain H4	ITIH4	1.63552	0.00464543
Q14573	Inositol 1,4,5-trisphosphate receptor type 3	ITPR3	-0.823401	0.00475172
P06737;P06737-2	Glycogen phosphorylase, liver form;Isoform 2 of Glycogen phosphorylase, liver form	PYGL	-1.0716	0.00475172
Q16643;Q16643-2;Q16643-3	Drebrin;Isoform 2 of Drebrin;Isoform 3 of Drebrin	DBN1	-1.03698	0.00491681
O15460;O15460-2	Prolyl 4-hydroxylase subunit alpha-2;Isoform IIa of Prolyl 4-hydroxylase subunit alpha-2	P4HA2	-1.69289	0.00491681
P00505	Aspartate aminotransferase, mitochondrial	GOT2	1.72129	0.00495318
P18084	Integrin beta-5	ITGB5	-0.953032	0.00495533
Q8N357	Solute carrier family 35 member F6	SLC35F6	-1.33322	0.00496081
P51659	Peroxisomal multifunctional enzyme type 2	HSD17B4	-0.925026	0.00503024
P11217	Glycogen phosphorylase, muscle form	PYGM	-0.859471	0.00503024
Q8NDA8;Q8NDA8-2;Q8NDA8-4;Q8NDA8-5;Q8NDA8-6;Q8NDA8-7	Maestro heat-like repeat-containing protein family member 1;Isoform 2 of Maestro heat-like repeat-containing protein family member 1;Isoform 4 of Maestro heat-like repeat-containing protein family member 1;Isoform 5 of Maestro heat-like repeat-containing protein family member 1;Isoform 6 of Maestro heat-like repeat-containing protein family member 1;Isoform 7 of Maestro heat-like repeat-containin…	MROH1	-1.11109	0.00504102
P50454	Serpin H1	SERPINH1	-1.26222	0.00504102
P01768;P0DP03	Immunoglobulin heavy variable 3-30;Immunoglobulin heavy variable 3-30-5	IGHV3-30;IGHV3-30-5	1.3901	0.0052638
P48506	Glutamate--cysteine ligase catalytic subunit	GCLC	1.31346	0.00551622
Q32P28	Prolyl 3-hydroxylase 1	P3H1	-1.39987	0.00553389
Q8TED1	Probable glutathione peroxidase 8	GPX8	-1.94527	0.00553389
P0C0L4	Complement C4-A	C4A	1.49213	0.00554647
Q8IY67;Q8IY67-2	Ribonucleoprotein PTB-binding 1;Isoform 2 of Ribonucleoprotein PTB-binding 1	RAVER1	-1.62876	0.00554647
Q9H2W1;Q9H2W1-2;Q9H2W1-5	Membrane-spanning 4-domains subfamily A member 6A;Isoform 2 of Membrane-spanning 4-domains subfamily A member 6A;Isoform 5 of Membrane-spanning 4-domains subfamily A member 6A	MS4A6A	-0.966651	0.00554647
P09110	3-ketoacyl-CoA thiolase, peroxisomal	ACAA1	-0.826571	0.00554647
A0A0A0MS15	Immunoglobulin heavy variable 3-49	IGHV3-49	2.11505	0.00566734
P13984	General transcription factor IIF subunit 2	GTF2F2	1.3988	0.00566734
P34810;P34810-2;P34810-3	Macrosialin;Isoform Short of Macrosialin;Isoform 3 of Macrosialin	CD68	-1.91375	0.00582355
P49840	Glycogen synthase kinase-3 alpha	GSK3A	-1.16396	0.0060767
Q9UK45	U6 snRNA-associated Sm-like protein LSm7	LSM7	-0.96653	0.00609444
Q9UBG0	C-type mannose receptor 2	MRC2	-1.45054	0.00614598
P22792	Carboxypeptidase N subunit 2	CPN2	1.83313	0.00614598
P22307;P22307-4;P22307-7;P22307-8	Non-specific lipid-transfer protein;Isoform 4 of Non-specific lipid-transfer protein;Isoform 7 of Non-specific lipid-transfer protein;Isoform 8 of Non-specific lipid-transfer protein	SCP2	-0.928099	0.00614598
P08134	Rho-related GTP-binding protein RhoC	RHOC	-1.5749	0.00614598
Q53GQ0	Very-long-chain 3-oxoacyl-CoA reductase	HSD17B12	-0.608601	0.00614598
P60602;P60602-2	Reactive oxygen species modulator 1;Isoform 2 of Reactive oxygen species modulator 1	ROMO1	-2.13225	0.00626455
P42858	Huntingtin	HTT	-1.15006	0.00626861
Q13308;Q13308-6	Inactive tyrosine-protein kinase 7;Isoform 6 of Inactive tyrosine-protein kinase 7	PTK7	-0.933667	0.00630846
O75636;O75636-2	Ficolin-3;Isoform 2 of Ficolin-3	FCN3	3.28766	0.00630846
Q9Y282;Q9Y282-3	Endoplasmic reticulum-Golgi intermediate compartment protein 3;Isoform 3 of Endoplasmic reticulum-Golgi intermediate compartment protein 3	ERGIC3	-0.635617	0.00634183
P51888	Prolargin	PRELP	2.88827	0.00634183
Q16822	Phosphoenolpyruvate carboxykinase [GTP], mitochondrial	PCK2	-1.21938	0.00641988
P62888	60S ribosomal protein L30	RPL30	-0.709156	0.00641988
P55265;P55265-4;P55265-5	Double-stranded RNA-specific adenosine deaminase;Isoform 4 of Double-stranded RNA-specific adenosine deaminase;Isoform 5 of Double-stranded RNA-specific adenosine deaminase	ADAR	-1.05924	0.0064462
O43169	Cytochrome b5 type B	CYB5B	-1.01611	0.00651864
P31483-2	Isoform Short of Nucleolysin TIA-1 isoform p40	TIA1	-1.73733	0.00663141
Q92538;Q92538-2;Q92538-3	Golgi-specific brefeldin A-resistance guanine nucleotide exchange factor 1;Isoform 2 of Golgi-specific brefeldin A-resistance guanine nucleotide exchange factor 1;Isoform 3 of Golgi-specific brefeldin A-resistance guanine nucleotide exchange factor 1	GBF1	-0.981238	0.00663141
Q86T03;Q86T03-2	Type 1 phosphatidylinositol 4,5-bisphosphate 4-phosphatase;Isoform 2 of Type 1 phosphatidylinositol 4,5-bisphosphate 4-phosphatase	PIP4P1	-1.36523	0.00664463
Q4G148;Q4G148-2	Glucoside xylosyltransferase 1;Isoform 2 of Glucoside xylosyltransferase 1	GXYLT1	-0.996934	0.00676087
Q9UEY8;Q9UEY8-2	Gamma-adducin;Isoform 1 of Gamma-adducin	ADD3	-1.10205	0.00689849
Q53EP0	Fibronectin type III domain-containing protein 3B	FNDC3B	-1.23681	0.006956
Q9C002	Normal mucosa of esophagus-specific gene 1 protein	NMES1	-1.9994	0.00697225
P00751	Complement factor B	CFB	1.88022	0.0071286
Q9H074;Q9H074-2;Q9H074-3	Polyadenylate-binding protein-interacting protein 1;Isoform 2 of Polyadenylate-binding protein-interacting protein 1;Isoform 3 of Polyadenylate-binding protein-interacting protein 1	PAIP1	-1.07121	0.0071286
P02656	Apolipoprotein C-III	APOC3	1.99276	0.0071286
O94855;O94855-2	Protein transport protein Sec24D;Isoform 2 of Protein transport protein Sec24D	SEC24D	-0.99431	0.0071286
P41250	Glycine--tRNA ligase	GARS	-0.649531	0.0071286
Q5T2E6	UPF0668 protein C10orf76	C10orf76	-0.785338	0.0071286
Q8N4H5	Mitochondrial import receptor subunit TOM5 homolog	TOMM5	-0.837634	0.00725128
Q15165	Serum paraoxonase/arylesterase 2	PON2	-0.911992	0.00725159
P19823	Inter-alpha-trypsin inhibitor heavy chain H2	ITIH2	1.40239	0.00755287
A0A0B4J1V6	Immunoglobulin heavy variable 3-73	IGHV3-73	1.4576	0.00757731
Q96CW5;Q96CW5-2;Q96CW5-3	Gamma-tubulin complex component 3;Isoform 2 of Gamma-tubulin complex component 3;Isoform 3 of Gamma-tubulin complex component 3	TUBGCP3	-1.06403	0.00757731
P50151;Q9H1X3-3	Guanine nucleotide-binding protein G(I)/G(S)/G(O) subunit gamma-10;Isoform 3 of DnaJ homolog subfamily C member 25	GNG10;DNAJC25	1.09599	0.00757731
Q9Y580	RNA-binding protein 7	RBM7	1.40839	0.00757731
Q7RTS9;Q7RTS9-2	Dymeclin;Isoform 2 of Dymeclin	DYM	-1.14279	0.00758379
P15586	N-acetylglucosamine-6-sulfatase	GNS	-0.813651	0.00770521
P14406	Cytochrome c oxidase subunit 7A2, mitochondrial	COX7A2	-1.09351	0.00776807
Q6ZVM7;Q6ZVM7-5	TOM1-like protein 2;Isoform 5 of TOM1-like protein 2	TOM1L2	-0.930407	0.00792286
P45954;P45954-2	Short/branched chain specific acyl-CoA dehydrogenase, mitochondrial;Isoform 2 of Short/branched chain specific acyl-CoA dehydrogenase, mitochondrial	ACADSB	-1.09179	0.00798383
Q9BRK5	45 kDa calcium-binding protein	SDF4	-0.866195	0.00798383
Q13907;Q13907-2	Isopentenyl-diphosphate Delta-isomerase 1;Isoform 2 of Isopentenyl-diphosphate Delta-isomerase 1	IDI1	-0.729537	0.00798383
Q9BW60;Q9BW60-2	Elongation of very long chain fatty acids protein 1;Isoform 2 of Elongation of very long chain fatty acids protein 1	ELOVL1	-0.896404	0.00798383
Q13085;Q13085-2;Q13085-3;Q13085-4	Acetyl-CoA carboxylase 1;Isoform 2 of Acetyl-CoA carboxylase 1;Isoform 3 of Acetyl-CoA carboxylase 1;Isoform 4 of Acetyl-CoA carboxylase 1	ACACA	-1.98627	0.00798383
P01591	Immunoglobulin J chain	JCHAIN	2.68061	0.00807272
O15270	Serine palmitoyltransferase 2	SPTLC2	-1.14325	0.00807272
P02747	Complement C1q subcomponent subunit C	C1QC	1.90068	0.00807272
P80511	Protein S100-A12	S100A12	2.04755	0.00807272
Q9GZP4;Q9GZP4-2	PITH domain-containing protein 1;Isoform 2 of PITH domain-containing protein 1	PITHD1	0.689413	0.00812372
P04278	Sex hormone-binding globulin	SHBG	1.47494	0.0081434
Q8IZP0;Q8IZP0-10;Q8IZP0-2;Q8IZP0-3;Q8IZP0-4;Q8IZP0-5;Q8IZP0-6;Q8IZP0-7;Q8IZP0-8;Q8IZP0-9	Abl interactor 1;Isoform 10 of Abl interactor 1;Isoform 2 of Abl interactor 1;Isoform 3 of Abl interactor 1;Isoform 4 of Abl interactor 1;Isoform 5 of Abl interactor 1;Isoform 6 of Abl interactor 1;Isoform 7 of Abl interactor 1;Isoform 8 of Abl interactor 1;Isoform 9 of Abl interactor 1	ABI1	-0.795472	0.0081434
Q9UPY3;Q9UPY3-2	Endoribonuclease Dicer;Isoform 2 of Endoribonuclease Dicer	DICER1	1.00267	0.0082741
P05452	Tetranectin	CLEC3B	1.28982	0.0082741
O00400	Acetyl-coenzyme A transporter 1	SLC33A1	-0.682821	0.00831893
Q99470	Stromal cell-derived factor 2	SDF2	-1.0058	0.00832338
Q9P2X0;Q9P2X0-2	Dolichol-phosphate mannosyltransferase subunit 3;Isoform 2 of Dolichol-phosphate mannosyltransferase subunit 3	DPM3	-0.636053	0.00832338
Q8TCC3;Q8TCC3-2;Q8TCC3-3	39S ribosomal protein L30, mitochondrial;Isoform 2 of 39S ribosomal protein L30, mitochondrial;Isoform 3 of 39S ribosomal protein L30, mitochondrial	MRPL30	-2.46287	0.00832338
P51648;P51648-2	Fatty aldehyde dehydrogenase;Isoform 2 of Fatty aldehyde dehydrogenase	ALDH3A2	-0.591033	0.00832338
P07738	Bisphosphoglycerate mutase	BPGM	1.51684	0.00832338
P45877	Peptidyl-prolyl cis-trans isomerase C	PPIC	-1.14818	0.00845681
P35269	General transcription factor IIF subunit 1	GTF2F1	-1.72606	0.00850995
Q8IZE3;Q8IZE3-2	Protein-associating with the carboxyl-terminal domain of ezrin;Isoform 2 of Protein-associating with the carboxyl-terminal domain of ezrin	SCYL3	-1.20949	0.00852797
Q02978	Mitochondrial 2-oxoglutarate/malate carrier protein	SLC25A11	-0.633561	0.00852797
Q96B54	Zinc finger protein 428	ZNF428	-1.29122	0.00852797
Q9BRX2	Protein pelota homolog	PELO	-0.974198	0.00854703
P30405	Peptidyl-prolyl cis-trans isomerase F, mitochondrial	PPIF	-0.75682	0.00854703
O14980	Exportin-1	XPO1	1.2066	0.00854703
P39060;P39060-1;P39060-2	Collagen alpha-1(XVIII) chain;Isoform 2 of Collagen alpha-1(XVIII) chain;Isoform 3 of Collagen alpha-1(XVIII) chain	COL18A1	1.19674	0.00854703
Q16775;Q16775-2	Hydroxyacylglutathione hydrolase, mitochondrial;Isoform 2 of Hydroxyacylglutathione hydrolase, mitochondrial	HAGH	0.942934	0.00859802
Q96DV4	39S ribosomal protein L38, mitochondrial	MRPL38	-0.854798	0.00859802
Q9BT09	Protein canopy homolog 3	CNPY3	-1.08541	0.0087302
P02649	Apolipoprotein E	APOE	1.5169	0.00881443
Q8TDZ2;Q8TDZ2-4	[F-actin]-monooxygenase MICAL1;Isoform 4 of [F-actin]-monooxygenase MICAL1	MICAL1	-0.778152	0.00882092
O15391;P25490	Transcription factor YY2;Transcriptional repressor protein YY1	YY2;YY1	-1.35408	0.00882092
Q9Y676	28S ribosomal protein S18b, mitochondrial	MRPS18B	-0.929415	0.00883133
P82921	28S ribosomal protein S21, mitochondrial	MRPS21	-0.763206	0.00895695
Q5JSL3	Dedicator of cytokinesis protein 11	DOCK11	-0.934226	0.00897897
P35610	Sterol O-acyltransferase 1	SOAT1	-2.43213	0.00899139
P00918	Carbonic anhydrase 2	CA2	2.57251	0.00899139
Q9BXS6;Q9BXS6-2;Q9BXS6-3;Q9BXS6-4;Q9BXS6-5;Q9BXS6-6;Q9BXS6-7	Nucleolar and spindle-associated protein 1;Isoform 2 of Nucleolar and spindle-associated protein 1;Isoform 3 of Nucleolar and spindle-associated protein 1;Isoform 4 of Nucleolar and spindle-associated protein 1;Isoform 5 of Nucleolar and spindle-associated protein 1;Isoform 6 of Nucleolar and spindle-associated protein 1;Isoform 7 of Nucleolar and spindle-associated protein 1	NUSAP1	1.99434	0.00907515
Q5VWQ8;Q5VWQ8-2;Q5VWQ8-3;Q5VWQ8-4;Q5VWQ8-5	Disabled homolog 2-interacting protein;Isoform 2 of Disabled homolog 2-interacting protein;Isoform 3 of Disabled homolog 2-interacting protein;Isoform 4 of Disabled homolog 2-interacting protein;Isoform 5 of Disabled homolog 2-interacting protein	DAB2IP	-1.06132	0.00907515
P02760	Protein AMBP	AMBP	1.09204	0.00907515
P02771	Alpha-fetoprotein	AFP	-2.73188	0.00917494
P29558;P29558-2	RNA-binding motif, single-stranded-interacting protein 1;Isoform 2 of RNA-binding motif, single-stranded-interacting protein 1	RBMS1	-0.9774	0.00940315
Q9NRW3	DNA dC->dU-editing enzyme APOBEC-3C	APOBEC3C	-2.47085	0.00943413
P40189	Interleukin-6 receptor subunit beta	IL6ST	-0.780884	0.00943719
Q9BTU6	Phosphatidylinositol 4-kinase type 2-alpha	PI4K2A	-0.731497	0.00943719
Q9Y2R5	28S ribosomal protein S17, mitochondrial	MRPS17	-1.35537	0.00943719
Q16698;Q16698-2	2,4-dienoyl-CoA reductase, mitochondrial;Isoform 2 of 2,4-dienoyl-CoA reductase, mitochondrial	DECR1	-0.837361	0.00965888
Q9NVH1;Q9NVH1-2;Q9NVH1-3	DnaJ homolog subfamily C member 11;Isoform 2 of DnaJ homolog subfamily C member 11;Isoform 3 of DnaJ homolog subfamily C member 11	DNAJC11	-1.08112	0.00970963
Q00325-2	Isoform B of Phosphate carrier protein, mitochondrial	SLC25A3	-0.723844	0.00977866
P00739	Haptoglobin-related protein	HPR	1.51251	0.00977866
P01602	Immunoglobulin kappa variable 1-5	IGKV1-5	1.65854	0.0098
Q9BW30	Tubulin polymerization-promoting protein family member 3	TPPP3	1.6592	0.0098
P48729;P48729-3	Casein kinase I isoform alpha;Isoform 3 of Casein kinase I isoform alpha	CSNK1A1	-0.77965	0.00984884
Q9Y2L1-2	Isoform 2 of Exosome complex exonuclease RRP44	DIS3	2.01823	0.00991044
Q15654	Thyroid receptor-interacting protein 6	TRIP6	-1.30952	0.0100564
O00499;O00499-10;O00499-11;O00499-2;O00499-3;O00499-4;O00499-5;O00499-6;O00499-7;O00499-8;O00499-9	Myc box-dependent-interacting protein 1;Isoform BIN1-13 of Myc box-dependent-interacting protein 1;Isoform BIN1+12A of Myc box-dependent-interacting protein 1;Isoform IIB of Myc box-dependent-interacting protein 1;Isoform IIC1 of Myc box-dependent-interacting protein 1;Isoform IIC2 of Myc box-dependent-interacting protein 1;Isoform IID of Myc box-dependent-interacting protein 1;Isoform II2 of Myc…	BIN1	-0.94373	0.0100564
Q8N129	Protein canopy homolog 4	CNPY4	-1.48408	0.0100564
Q9Y276	Mitochondrial chaperone BCS1	BCS1L	-0.636531	0.0100564
Q8TE68	Epidermal growth factor receptor kinase substrate 8-like protein 1	EPS8L1	0.815429	0.0100564
P08603	Complement factor H	CFH	2.05589	0.0100564
P02549	Spectrin alpha chain, erythrocytic 1	SPTA1	1.87581	0.0100564
P09669	Cytochrome c oxidase subunit 6C	COX6C	-1.3136	0.0100759
Q13795;Q13795-2;Q13795-4	ADP-ribosylation factor-related protein 1;Isoform 2 of ADP-ribosylation factor-related protein 1;Isoform 4 of ADP-ribosylation factor-related protein 1	ARFRP1	-0.948071	0.0103918
O94776	Metastasis-associated protein MTA2	MTA2	-0.641884	0.0104649
Q9H008	Phospholysine phosphohistidine inorganic pyrophosphate phosphatase	LHPP	0.775799	0.0104649
Q9HCC0	Methylcrotonoyl-CoA carboxylase beta chain, mitochondrial	MCCC2	-0.971813	0.0105209
Q6UY14;Q6UY14-3	ADAMTS-like protein 4;Isoform 3 of ADAMTS-like protein 4	ADAMTSL4	-1.21459	0.010542
Q9NZN4	EH domain-containing protein 2	EHD2	0.87386	0.0108638
P26196	Probable ATP-dependent RNA helicase DDX6	DDX6	-1.21121	0.0108638
P13284	Gamma-interferon-inducible lysosomal thiol reductase	IFI30	-3.02269	0.0108638
O43813	LanC-like protein 1	LANCL1	0.826068	0.0108638
Q9H3G5	Probable serine carboxypeptidase CPVL	CPVL	-1.00392	0.0109142
Q99623	Prohibitin-2	PHB2	-0.572146	0.0109142
P02533	Keratin, type I cytoskeletal 14	KRT14	1.198	0.0109142
Q9BZF1;Q9BZF1-2;Q9BZF1-3	Oxysterol-binding protein-related protein 8;Isoform 2 of Oxysterol-binding protein-related protein 8;Isoform 3 of Oxysterol-binding protein-related protein 8	OSBPL8	-0.614319	0.0111382
P11940	Polyadenylate-binding protein 1	PABPC1	-0.932968	0.0112324
Q9H488	GDP-fucose protein O-fucosyltransferase 1	POFUT1	-0.66756	0.011296
P02461;P02461-2	Collagen alpha-1(III) chain;Isoform 2 of Collagen alpha-1(III) chain	COL3A1	-1.44415	0.0115592
Q8IUF8;Q8IUF8-2;Q8IUF8-4	Ribosomal oxygenase 2;Isoform 2 of Ribosomal oxygenase 2;Isoform 4 of Ribosomal oxygenase 2	RIOX2	1.00585	0.011773
A0A075B6P5;P01615	Immunoglobulin kappa variable 2-28;Immunoglobulin kappa variable 2D-28	IGKV2-28;IGKV2D-28	1.8052	0.0117943
Q13423	NAD(P) transhydrogenase, mitochondrial	NNT	-1.04603	0.0118173
P26368;P26368-2	Splicing factor U2AF 65 kDa subunit;Isoform 2 of Splicing factor U2AF 65 kDa subunit	U2AF2	-1.20017	0.0118322
Q9Y6R4;Q9Y6R4-2	Mitogen-activated protein kinase kinase kinase 4;Isoform 2 of Mitogen-activated protein kinase kinase kinase 4	MAP3K4	4.07375	0.0118322
P05386	60S acidic ribosomal protein P1	RPLP1	-0.749832	0.0119323
Q13144	Translation initiation factor eIF-2B subunit epsilon	EIF2B5	-0.77974	0.0119866
Q9NXF1;Q9NXF1-2	Testis-expressed protein 10;Isoform 2 of Testis-expressed protein 10	TEX10	-0.895124	0.0119866
Q9BSL1	Ubiquitin-associated domain-containing protein 1	UBAC1	1.04256	0.0119866
Q9Y264;Q9Y264-2	Angiopoietin-4;Isoform 2 of Angiopoietin-4	ANGPT4	-1.33561	0.0119866
P08865	40S ribosomal protein SA	RPSA	-1.01453	0.0120307
P56134;P56134-2;P56134-3;P56134-4	ATP synthase subunit f, mitochondrial;Isoform 2 of ATP synthase subunit f, mitochondrial;Isoform 3 of ATP synthase subunit f, mitochondrial;Isoform 4 of ATP synthase subunit f, mitochondrial	ATP5J2	-0.761058	0.0124612
P83881	60S ribosomal protein L36a	RPL36A	-1.09711	0.0124612
Q9Y2V2	Calcium-regulated heat-stable protein 1	CARHSP1	0.830304	0.0124758
P19474	E3 ubiquitin-protein ligase TRIM21	TRIM21	0.658204	0.0124758
Q86UX2;Q86UX2-3	Inter-alpha-trypsin inhibitor heavy chain H5;Isoform 3 of Inter-alpha-trypsin inhibitor heavy chain H5	ITIH5	-0.912431	0.0126568
Q15139;Q9BZL6;Q9BZL6-2	Serine/threonine-protein kinase D1;Serine/threonine-protein kinase D2;Isoform 2 of Serine/threonine-protein kinase D2	PRKD1;PRKD2;PRKD2	-1.9923	0.0126568
O60506	Heterogeneous nuclear ribonucleoprotein Q	SYNCRIP	-0.879228	0.0127661
Q9NP81	Serine--tRNA ligase, mitochondrial	SARS2	-0.748347	0.012836
P82673	28S ribosomal protein S35, mitochondrial	MRPS35	-1.06065	0.012836
P01042-2	Isoform LMW of Kininogen-1	KNG1	1.53093	0.0129125
Q8IUI8-2	Isoform 2 of Cytokine receptor-like factor 3	CRLF3	1.08215	0.0129125
O95470	Sphingosine-1-phosphate lyase 1	SGPL1	-1.4112	0.0129125
Q96PY5;Q96PY5-3	Formin-like protein 2;Isoform 2 of Formin-like protein 2	FMNL2	-0.7051	0.0129125
P78406	mRNA export factor	RAE1	0.778491	0.0129279
Q5THK1;Q5THK1-2;Q5THK1-3;Q5THK1-4	Protein PRR14L;Isoform 2 of Protein PRR14L;Isoform 3 of Protein PRR14L;Isoform 4 of Protein PRR14L	PRR14L	-0.784338	0.0129864
Q9BZG1;Q9BZG1-4	Ras-related protein Rab-34;Isoform 4 of Ras-related protein Rab-34	RAB34	-0.78161	0.0133454
P00740	Coagulation factor IX	F9	2.14439	0.0133806
Q9Y3F4;Q9Y3F4-2	Serine-threonine kinase receptor-associated protein;Isoform 2 of Serine-threonine kinase receptor-associated protein	STRAP	-0.682288	0.0133806
P55001;P55001-2;P55001-3	Microfibrillar-associated protein 2;Isoform A' of Microfibrillar-associated protein 2;Isoform B of Microfibrillar-associated protein 2	MFAP2	-2.79303	0.0133806
P08237;P08237-3	ATP-dependent 6-phosphofructokinase, muscle type;Isoform 3 of ATP-dependent 6-phosphofructokinase, muscle type	PFKM	0.545553	0.0134246
P48637	Glutathione synthetase	GSS	0.865646	0.0134299
Q9Y6Y8	SEC23-interacting protein	SEC23IP	-1.2137	0.0134935
Q53H12	Acylglycerol kinase, mitochondrial	AGK	-0.887578	0.0135926
Q2TAA5	GDP-Man:Man(3)GlcNAc(2)-PP-Dol alpha-1,2-mannosyltransferase	ALG11	-0.896795	0.0135926
Q969X6;Q969X6-2	U3 small nucleolar RNA-associated protein 4 homolog;Isoform 2 of U3 small nucleolar RNA-associated protein 4 homolog	UTP4	-0.66891	0.0136536
Q9NUQ2	1-acyl-sn-glycerol-3-phosphate acyltransferase epsilon	AGPAT5	-0.898877	0.0137478
P41252	Isoleucine--tRNA ligase, cytoplasmic	IARS	-0.608574	0.0138522
Q687X5	Metalloreductase STEAP4	STEAP4	1.49929	0.0139748
P62280	40S ribosomal protein S11	RPS11	-0.528005	0.0139748
Q8N201	Integrator complex subunit 1	INTS1	-0.780299	0.0140407
P10643	Complement component C7	C7	1.26011	0.0141492
Q9BRR6;Q9BRR6-2	ADP-dependent glucokinase;Isoform 2 of ADP-dependent glucokinase	ADPGK	-0.809476	0.0142108
Q5W0V3	Protein FAM160B1	FAM160B1	-0.632568	0.0142108
P69849;Q5JPE7;Q5JPE7-2	Nodal modulator 3;Nodal modulator 2;Isoform 2 of Nodal modulator 2	NOMO3;NOMO2;NOMO2	-0.750771	0.0142736
Q9BUF5	Tubulin beta-6 chain	TUBB6	-1.06561	0.0142736
Q14155-1;Q14155-5	Isoform 1 of Rho guanine nucleotide exchange factor 7;Isoform 5 of Rho guanine nucleotide exchange factor 7	ARHGEF7	-1.35913	0.0142816
P02746	Complement C1q subcomponent subunit B	C1QB	1.55619	0.0143113
A0A0B4J1V0	Immunoglobulin heavy variable 3-15	IGHV3-15	1.37867	0.0143113
Q8WVV9;Q8WVV9-4;Q8WVV9-5	Heterogeneous nuclear ribonucleoprotein L-like;Isoform 4 of Heterogeneous nuclear ribonucleoprotein L-like;Isoform 5 of Heterogeneous nuclear ribonucleoprotein L-like	HNRNPLL	-0.98737	0.0143113
P60174;P60174-1	Triosephosphate isomerase;Isoform 2 of Triosephosphate isomerase	TPI1	0.691191	0.0143634
Q9H2X3;Q9H2X3-10;Q9H2X3-2;Q9H2X3-3;Q9H2X3-4;Q9H2X3-5;Q9H2X3-6;Q9H2X3-7;Q9H2X3-8;Q9H2X3-9;Q9NNX6;Q9NNX6-10;Q9NNX6-11;Q9NNX6-12;Q9NNX6-2;Q9NNX6-3;Q9NNX6-5;Q9NNX6-6;Q9NNX6-7;Q9NNX6-8	C-type lectin domain family 4 member M;Isoform 10 of C-type lectin domain family 4 member M;Isoform 2 of C-type lectin domain family 4 member M;Isoform 3 of C-type lectin domain family 4 member M;Isoform 4 of C-type lectin domain family 4 member M;Isoform 5 of C-type lectin domain family 4 member M;Isoform 6 of C-type lectin domain family 4 member M;Isoform 7 of C-type lectin domain family 4 memb…	CLEC4M;CLEC4M;CLEC4M;CLEC4M;CLEC4M;CLEC4M;CLEC4M;CLEC4M;CLEC4M;CLEC4M;CD209;CD209;CD209;CD209;CD209;CD209;CD209;CD209;CD209;CD209	0.83405	0.0143778
Q9H4M9	EH domain-containing protein 1	EHD1	-0.771224	0.0144642
Q9NZ45	CDGSH iron-sulfur domain-containing protein 1	CISD1	-1.01019	0.0145663
Q6YN16	Hydroxysteroid dehydrogenase-like protein 2	HSDL2	-0.6753	0.0145663
Q96M96	FYVE, RhoGEF and PH domain-containing protein 4	FGD4	0.827488	0.0146077
Q99729-2;Q99729-3	Isoform 2 of Heterogeneous nuclear ribonucleoprotein A/B;Isoform 3 of Heterogeneous nuclear ribonucleoprotein A/B	HNRNPAB	-0.712543	0.0146077
Q14728	Major facilitator superfamily domain-containing protein 10	MFSD10	-0.700151	0.0146077
P48735	Isocitrate dehydrogenase [NADP], mitochondrial	IDH2	-0.58707	0.0149969
Q9HCE1	Putative helicase MOV-10	MOV10	-0.961345	0.0149969
Q8IV36;Q8IV36-2	Protein HID1;Isoform 2 of Protein HID1	HID1	-3.05561	0.0150588
Q92947	Glutaryl-CoA dehydrogenase, mitochondrial	GCDH	-0.635236	0.0150588
Q5XKP0	MICOS complex subunit MIC13	MIC13	-0.67221	0.0150588
Q8IUX7;Q8IUX7-2	Adipocyte enhancer-binding protein 1;Isoform 2 of Adipocyte enhancer-binding protein 1	AEBP1	0.942199	0.0151228
Q13938	Calcyphosin	CAPS	1.82589	0.0151228
Q7Z2K6	Endoplasmic reticulum metallopeptidase 1	ERMP1	-0.947616	0.0152068
Q9UPN9-2	Isoform Beta of E3 ubiquitin-protein ligase TRIM33	TRIM33	-2.20766	0.0152417
P49643	DNA primase large subunit	PRIM2	1.11077	0.0152417
Q13636	Ras-related protein Rab-31	RAB31	-0.704628	0.0152417
P29622	Kallistatin	SERPINA4	1.41396	0.0152417
Q13630	GDP-L-fucose synthase	TSTA3	1.10887	0.0152938
P00390;P00390-2	Glutathione reductase, mitochondrial;Isoform Cytoplasmic of Glutathione reductase, mitochondrial	GSR	-0.712986	0.0153397
P58335;P58335-2;P58335-4	Anthrax toxin receptor 2;Isoform 2 of Anthrax toxin receptor 2;Isoform 4 of Anthrax toxin receptor 2	ANTXR2	-0.860707	0.0155828
Q9H173	Nucleotide exchange factor SIL1	SIL1	-0.905246	0.0155828
P0C0L5	Complement C4-B	C4B	1.265	0.0156298
P08579	U2 small nuclear ribonucleoprotein B''	SNRPB2	-1.1029	0.0156812
Q92900;Q92900-2	Regulator of nonsense transcripts 1;Isoform 2 of Regulator of nonsense transcripts 1	UPF1	-0.864676	0.0157662
Q96ED9;Q96ED9-2	Protein Hook homolog 2;Isoform 2 of Protein Hook homolog 2	HOOK2	-0.62233	0.0158099
Q96IX5	Up-regulated during skeletal muscle growth protein 5	USMG5	-0.59644	0.0158504
Q16853	Membrane primary amine oxidase	AOC3	2.18898	0.0158888
O15258	Protein RER1	RER1	-0.576295	0.0158888
Q9H4X1;Q9H4X1-2	Regulator of cell cycle RGCC;Isoform 2 of Regulator of cell cycle RGCC	RGCC	0.990148	0.0158888
P16930	Fumarylacetoacetase	FAH	0.76032	0.0159425
P01861	Immunoglobulin heavy constant gamma 4	IGHG4	2.48585	0.0159425
Q9HAU5;Q9HAU5-2	Regulator of nonsense transcripts 2;Isoform 2 of Regulator of nonsense transcripts 2	UPF2	-3.0076	0.0160166
O43674;O43674-2	NADH dehydrogenase [ubiquinone] 1 beta subcomplex subunit 5, mitochondrial;Isoform 2 of NADH dehydrogenase [ubiquinone] 1 beta subcomplex subunit 5, mitochondrial	NDUFB5	-0.737885	0.0160166
Q96R05	Retinoid-binding protein 7	RBP7	-2.39879	0.0160166
Q96NB2	Sideroflexin-2	SFXN2	-1.62694	0.0160166
P35542	Serum amyloid A-4 protein	SAA4	1.55889	0.0160371
P54619;P54619-2	5'-AMP-activated protein kinase subunit gamma-1;Isoform 2 of 5'-AMP-activated protein kinase subunit gamma-1	PRKAG1	-0.630923	0.016184
O75521;O75521-2	Enoyl-CoA delta isomerase 2, mitochondrial;Isoform 2 of Enoyl-CoA delta isomerase 2, mitochondrial	ECI2	-1.31683	0.0162225
P53618	Coatomer subunit beta	COPB1	-0.550989	0.0163238
Q9H2U1;Q9H2U1-2;Q9H2U1-3	ATP-dependent RNA helicase DHX36;Isoform 2 of ATP-dependent RNA helicase DHX36;Isoform 3 of ATP-dependent RNA helicase DHX36	DHX36	-1.54969	0.0163312
O43615	Mitochondrial import inner membrane translocase subunit TIM44	TIMM44	-0.524905	0.0163312
Q969E2;Q969E2-2	Secretory carrier-associated membrane protein 4;Isoform 2 of Secretory carrier-associated membrane protein 4	SCAMP4	-0.867056	0.0163431
Q8TCT9;Q8TCT9-5	Minor histocompatibility antigen H13;Isoform 5 of Minor histocompatibility antigen H13	HM13	-0.765605	0.0163509
Q96EY1;Q96EY1-2	DnaJ homolog subfamily A member 3, mitochondrial;Isoform 2 of DnaJ homolog subfamily A member 3, mitochondrial	DNAJA3	-0.533409	0.0164493
P11717	Cation-independent mannose-6-phosphate receptor	IGF2R	-0.750468	0.0164493
Q96NA2;Q96NA2-2	Rab-interacting lysosomal protein;Isoform 2 of Rab-interacting lysosomal protein	RILP	1.81022	0.0164783
Q13162	Peroxiredoxin-4	PRDX4	-1.60544	0.0164783
Q6B0K9	Hemoglobin subunit mu	HBM	1.96219	0.0164783
A0A075B6S2;A2NJV5	Immunoglobulin kappa variable 2D-29;Immunoglobulin kappa variable 2-29	IGKV2D-29;IGKV2-29	1.69291	0.0164783
Q92665	28S ribosomal protein S31, mitochondrial	MRPS31	-1.30402	0.0165168
Q8N8Y2	V-type proton ATPase subunit d 2	ATP6V0D2	-0.773573	0.0165168
P30050	60S ribosomal protein L12	RPL12	-0.60096	0.0165168
Q13045;Q13045-2	Protein flightless-1 homolog;Isoform 2 of Protein flightless-1 homolog	FLII	-0.518451	0.0165168
Q9H3N1	Thioredoxin-related transmembrane protein 1	TMX1	-0.544266	0.0165168
Q15437	Protein transport protein Sec23B	SEC23B	-0.916482	0.0165168
O75323	Protein NipSnap homolog 2	NIPSNAP2	-0.973235	0.0165885
P40763;P40763-3	Signal transducer and activator of transcription 3;Isoform 3 of Signal transducer and activator of transcription 3	STAT3	-0.587139	0.0166249
Q709C8;Q709C8-3	Vacuolar protein sorting-associated protein 13C;Isoform 3 of Vacuolar protein sorting-associated protein 13C	VPS13C	-0.676802	0.0166809
P35556	Fibrillin-2	FBN2	-2.0055	0.0167153
Q5XPI4;Q5XPI4-2	E3 ubiquitin-protein ligase RNF123;Isoform 2 of E3 ubiquitin-protein ligase RNF123	RNF123	0.827807	0.0168171
P32969	60S ribosomal protein L9	RPL9	-0.520587	0.0169277
Q6PGP7	Tetratricopeptide repeat protein 37	TTC37	-0.548716	0.0169277
O14929;O14929-2	Histone acetyltransferase type B catalytic subunit;Isoform B of Histone acetyltransferase type B catalytic subunit	HAT1	-0.767702	0.0170208
Q8TBQ9	Protein kish-A	TMEM167A	-0.869501	0.0170208
P02750	Leucine-rich alpha-2-glycoprotein	LRG1	1.83	0.0170313
P62736	Actin, aortic smooth muscle	ACTA2	1.89053	0.0170511
Q96NY8	Nectin-4	NECTIN4	1.01625	0.0172194
P27694	Replication protein A 70 kDa DNA-binding subunit	RPA1	-0.821939	0.0172272
Q6FI81	Anamorsin	CIAPIN1	-0.599476	0.0174843
Q9NZT2;Q9NZT2-2	Opioid growth factor receptor;Isoform 2 of Opioid growth factor receptor	OGFR	-2.33435	0.0175422
P01871;P01871-2	Immunoglobulin heavy constant mu;Isoform 2 of Immunoglobulin heavy constant mu	IGHM	2.92347	0.0176435
Q99956	Dual specificity protein phosphatase 9	DUSP9	-1.32319	0.0176623
Q8NEU8;Q8NEU8-3	DCC-interacting protein 13-beta;Isoform 3 of DCC-interacting protein 13-beta	APPL2	-0.731173	0.0176725
Q9H3P7	Golgi resident protein GCP60	ACBD3	-0.854257	0.0176746
Q96FJ2	Dynein light chain 2, cytoplasmic	DYNLL2	-0.860316	0.0176746
P15104	Glutamine synthetase	GLUL	-0.722458	0.0176943
P07919	Cytochrome b-c1 complex subunit 6, mitochondrial	UQCRH	-1.69276	0.0177408
O15347	High mobility group protein B3	HMGB3	1.00563	0.0177408
P01877	Immunoglobulin heavy constant alpha 2	IGHA2	2.00422	0.0177596
P10809	60 kDa heat shock protein, mitochondrial	HSPD1	-0.654841	0.0177596
P16949	Stathmin	STMN1	-0.900301	0.0177596
Q15113	Procollagen C-endopeptidase enhancer 1	PCOLCE	-2.57302	0.0181317
Q9UQ13;Q9UQ13-2	Leucine-rich repeat protein SHOC-2;Isoform 2 of Leucine-rich repeat protein SHOC-2	SHOC2	-0.603652	0.0181428
Q9Y305;Q9Y305-2;Q9Y305-4	Acyl-coenzyme A thioesterase 9, mitochondrial;Isoform 2 of Acyl-coenzyme A thioesterase 9, mitochondrial;Isoform 4 of Acyl-coenzyme A thioesterase 9, mitochondrial	ACOT9	-0.758127	0.0181428
Q96GZ6;Q96GZ6-2;Q96GZ6-5;Q96GZ6-6;Q96GZ6-7;Q96GZ6-9	Solute carrier family 41 member 3;Isoform 2 of Solute carrier family 41 member 3;Isoform 5 of Solute carrier family 41 member 3;Isoform 6 of Solute carrier family 41 member 3;Isoform 7 of Solute carrier family 41 member 3;Isoform 9 of Solute carrier family 41 member 3	SLC41A3	-0.795729	0.0182098
Q969T9	WW domain-binding protein 2	WBP2	0.668789	0.0182722
P39023	60S ribosomal protein L3	RPL3	-0.743174	0.0185828
Q5UCC4;Q5UCC4-2	ER membrane protein complex subunit 10;Isoform 2 of ER membrane protein complex subunit 10	EMC10	-0.650542	0.018764
Q06033;Q06033-2	Inter-alpha-trypsin inhibitor heavy chain H3;Isoform 2 of Inter-alpha-trypsin inhibitor heavy chain H3	ITIH3	1.4786	0.0188375
Q8TEX9;Q8TEX9-2	Importin-4;Isoform 2 of Importin-4	IPO4	-0.899071	0.0188375
P62750	60S ribosomal protein L23a	RPL23A	-0.828131	0.0188375
P02100	Hemoglobin subunit epsilon	HBE1	1.74626	0.0188375
Q15427	Splicing factor 3B subunit 4	SF3B4	-0.742895	0.0188375
Q96K17	Transcription factor BTF3 homolog 4	BTF3L4	1.37041	0.0188375
P15880	40S ribosomal protein S2	RPS2	-0.553604	0.0189167
Q6NUQ4	Transmembrane protein 214	TMEM214	-0.801816	0.0190118
P30566	Adenylosuccinate lyase	ADSL	0.646791	0.0192397
P62249	40S ribosomal protein S16	RPS16	-0.580526	0.0192397
P53597	Succinate--CoA ligase [ADP/GDP-forming] subunit alpha, mitochondrial	SUCLG1	-0.819645	0.0192397
P61601	Neurocalcin-delta	NCALD	-1.00759	0.0193529
P01876	Immunoglobulin heavy constant alpha 1	IGHA1	2.08758	0.0193529
Q9NUY8;Q9NUY8-2	TBC1 domain family member 23;Isoform 2 of TBC1 domain family member 23	TBC1D23	-0.56017	0.0193829
Q9UJZ1	Stomatin-like protein 2, mitochondrial	STOML2	-0.663436	0.0193829
P49770	Translation initiation factor eIF-2B subunit beta	EIF2B2	0.89107	0.0193829
Q08174;Q08174-2	Protocadherin-1;Isoform 2 of Protocadherin-1	PCDH1	0.752722	0.0193872
P15090	Fatty acid-binding protein, adipocyte	FABP4	3.83578	0.0193872
Q9P2J5	Leucine--tRNA ligase, cytoplasmic	LARS	-0.581758	0.0194987
P25311	Zinc-alpha-2-glycoprotein	AZGP1	1.21882	0.0195875
Q9NWU2	Glucose-induced degradation protein 8 homolog	GID8	-0.57916	0.0195875
Q96HR8;Q96HR8-2	H/ACA ribonucleoprotein complex non-core subunit NAF1;Isoform 2 of H/ACA ribonucleoprotein complex non-core subunit NAF1	NAF1	1.90493	0.0195875
O75390	Citrate synthase, mitochondrial	CS	-0.734149	0.0195875
P49458	Signal recognition particle 9 kDa protein	SRP9	-0.783656	0.0195875
Q5EB52;Q5EB52-2	Mesoderm-specific transcript homolog protein;Isoform 2 of Mesoderm-specific transcript homolog protein	MEST	-1.09861	0.0196436
P02042	Hemoglobin subunit delta	HBD	2.55796	0.0196436
Q9UHV8	Galactoside-binding soluble lectin 13	LGALS13	1.60388	0.0197578
P01008	Antithrombin-III	SERPINC1	1.37536	0.0197578
Q9BQA9;Q9BQA9-2	Uncharacterized protein C17orf62;Isoform 2 of Uncharacterized protein C17orf62	C17orf62	-0.557524	0.0198087
Q9Y3B4	Splicing factor 3B subunit 6	SF3B6	-0.633114	0.0198087
Q9H4A6	Golgi phosphoprotein 3	GOLPH3	-0.598817	0.0198332
Q969U7;Q969U7-2	Proteasome assembly chaperone 2;Isoform 2 of Proteasome assembly chaperone 2	PSMG2	-0.537443	0.0198487
P62244	40S ribosomal protein S15a	RPS15A	-0.662561	0.0199025
P18085	ADP-ribosylation factor 4	ARF4	-0.579581	0.0199762
O00429;O00429-2;O00429-3;O00429-4;O00429-5	Dynamin-1-like protein;Isoform 4 of Dynamin-1-like protein;Isoform 2 of Dynamin-1-like protein;Isoform 3 of Dynamin-1-like protein;Isoform 5 of Dynamin-1-like protein	DNM1L	-0.587402	0.0200299
P04080	Cystatin-B	CSTB	-0.752508	0.0200299
P61604	10 kDa heat shock protein, mitochondrial	HSPE1	-0.655502	0.0200299
P16615	Sarcoplasmic/endoplasmic reticulum calcium ATPase 2	ATP2A2	-0.586104	0.0200299
Q9H9J2	39S ribosomal protein L44, mitochondrial	MRPL44	-0.943362	0.0200299
Q9BZQ8	Protein Niban	FAM129A	0.97001	0.0200478
P01714	Immunoglobulin lambda variable 3-19	IGLV3-19	1.89359	0.0200553
P33993	DNA replication licensing factor MCM7	MCM7	-1.1749	0.0201688
P24821;P24821-4	Tenascin;Isoform 4 of Tenascin	TNC	1.35395	0.0201688
P62913;P62913-2	60S ribosomal protein L11;Isoform 2 of 60S ribosomal protein L11	RPL11	-0.557305	0.0201688
P01593;P01594	Immunoglobulin kappa variable 1D-33;Immunoglobulin kappa variable 1-33	IGKV1D-33;IGKV1-33	1.23808	0.0201882
Q5NDL2	EGF domain-specific O-linked N-acetylglucosamine transferase	EOGT	-1.07401	0.0201882
P51572;P51572-2	B-cell receptor-associated protein 31;Isoform 2 of B-cell receptor-associated protein 31	BCAP31	-0.684973	0.0202832
P46777	60S ribosomal protein L5	RPL5	-0.714098	0.0202838
Q9H9H4	Vacuolar protein sorting-associated protein 37B	VPS37B	-0.635333	0.0202838
P33947;P33947-2	ER lumen protein-retaining receptor 2;Isoform 2 of ER lumen protein-retaining receptor 2	KDELR2	-1.09344	0.0202838
Q9Y3A6	Transmembrane emp24 domain-containing protein 5	TMED5	1.23677	0.0203206
P04066	Tissue alpha-L-fucosidase	FUCA1	-0.837513	0.0203897
Q86VS8	Protein Hook homolog 3	HOOK3	-0.514934	0.0204118
O95445	Apolipoprotein M	APOM	1.04374	0.0204118
Q92979	Ribosomal RNA small subunit methyltransferase NEP1	EMG1	-2.40473	0.0204933
P62847;P62847-2;P62847-3;P62847-4	40S ribosomal protein S24;Isoform 2 of 40S ribosomal protein S24;Isoform 3 of 40S ribosomal protein S24;Isoform 4 of 40S ribosomal protein S24	RPS24	-0.85462	0.0204948
Q16539	Mitogen-activated protein kinase 14	MAPK14	-0.686478	0.0207014
P12236	ADP/ATP translocase 3	SLC25A6	-0.765357	0.0207141
Q14657	EKC/KEOPS complex subunit LAGE3	LAGE3	-0.779302	0.0210184
P16035	Metalloproteinase inhibitor 2	TIMP2	-0.68304	0.0210184
Q8WVN8;Q8WVN8-2;Q8WVN8-4	Ubiquitin-conjugating enzyme E2 Q2;Isoform 2 of Ubiquitin-conjugating enzyme E2 Q2;Isoform 4 of Ubiquitin-conjugating enzyme E2 Q2	UBE2Q2	2.86842	0.0210184
P61970	Nuclear transport factor 2	NUTF2	0.710651	0.0210184
P19623	Spermidine synthase	SRM	-0.635319	0.0210184
Q9UKM7	Endoplasmic reticulum mannosyl-oligosaccharide 1,2-alpha-mannosidase	MAN1B1	-0.655622	0.0210184
O14495	Phospholipid phosphatase 3	PLPP3	-0.881616	0.0210184
Q9Y3I1;Q9Y3I1-2;Q9Y3I1-3	F-box only protein 7;Isoform 2 of F-box only protein 7;Isoform 3 of F-box only protein 7	FBXO7	1.08552	0.0210184
Q9UGP8	Translocation protein SEC63 homolog	SEC63	-0.838484	0.0210184
Q14194;Q14194-2	Dihydropyrimidinase-related protein 1;Isoform LCRMP-1 of Dihydropyrimidinase-related protein 1	CRMP1	-1.62868	0.0210184
Q8IZD9	Dedicator of cytokinesis protein 3	DOCK3	2.56251	0.0210812
Q13201	Multimerin-1	MMRN1	1.00011	0.0212137
P09493-5	Isoform 5 of Tropomyosin alpha-1 chain	TPM1	0.734672	0.0212137
Q9H2W6	39S ribosomal protein L46, mitochondrial	MRPL46	-0.920906	0.0212908
Q9UHF1	Epidermal growth factor-like protein 7	EGFL7	-1.67112	0.0212908
P23368	NAD-dependent malic enzyme, mitochondrial	ME2	-0.559785	0.0213835
Q9NR28;Q9NR28-2	Diablo homolog, mitochondrial;Isoform 2 of Diablo homolog, mitochondrial	DIABLO	-0.667532	0.0214421
P67809	Nuclease-sensitive element-binding protein 1	YBX1	-0.864146	0.0214913
P49736	DNA replication licensing factor MCM2	MCM2	-0.988909	0.0215664
Q96HQ2;Q96HQ2-2	CDKN2AIP N-terminal-like protein;Isoform 2 of CDKN2AIP N-terminal-like protein	CDKN2AIPNL	-0.692521	0.0215664
Q08623	Pseudouridine-5'-phosphatase	PUDP	0.996072	0.0215664
P01859	Immunoglobulin heavy constant gamma 2	IGHG2	1.61529	0.0215664
Q02809;Q02809-2	Procollagen-lysine,2-oxoglutarate 5-dioxygenase 1;Isoform 2 of Procollagen-lysine,2-oxoglutarate 5-dioxygenase 1	PLOD1	-0.576507	0.0215664
Q13895	Bystin	BYSL	-1.31095	0.0215664
Q92530	Proteasome inhibitor PI31 subunit	PSMF1	0.68156	0.0215664
Q9NXW2	DnaJ homolog subfamily B member 12	DNAJB12	-0.639422	0.0215664
O95219;O95219-2	Sorting nexin-4;Isoform 2 of Sorting nexin-4	SNX4	-0.843817	0.0215664
Q9BTY2	Plasma alpha-L-fucosidase	FUCA2	-0.786968	0.0215664
Q86UP2	Kinectin	KTN1	-0.758149	0.0215793
Q7Z4H8	KDEL motif-containing protein 2	KDELC2	0.94661	0.0216122
P04181	Ornithine aminotransferase, mitochondrial	OAT	-1.31108	0.0216122
Q4VC31	Coiled-coil domain-containing protein 58	CCDC58	-0.723374	0.0216162
P62081	40S ribosomal protein S7	RPS7	-0.55382	0.0216162
Q9BQB6;Q9BQB6-2;Q9BQB6-3	Vitamin K epoxide reductase complex subunit 1;Isoform 2 of Vitamin K epoxide reductase complex subunit 1;Isoform 3 of Vitamin K epoxide reductase complex subunit 1	VKORC1	-2.19981	0.0216162
Q13228;Q13228-4	Selenium-binding protein 1;Isoform 4 of Selenium-binding protein 1	SELENBP1	0.916846	0.0217247
Q9NZA1;Q9NZA1-2	Chloride intracellular channel protein 5;Isoform 1 of Chloride intracellular channel protein 5	CLIC5	1.71217	0.0217247
P48444	Coatomer subunit delta	ARCN1	-0.524091	0.02176
Q93100;Q93100-2;Q93100-3;Q93100-4	Phosphorylase b kinase regulatory subunit beta;Isoform 2 of Phosphorylase b kinase regulatory subunit beta;Isoform 3 of Phosphorylase b kinase regulatory subunit beta;Isoform 4 of Phosphorylase b kinase regulatory subunit beta	PHKB	-0.652431	0.02176
Q9UJX2	Cell division cycle protein 23 homolog	CDC23	-0.948519	0.0218822
P62241	40S ribosomal protein S8	RPS8	-0.762008	0.021925
Q9UNL2;Q9UNL2-2	Translocon-associated protein subunit gamma;Isoform 2 of Translocon-associated protein subunit gamma	SSR3	-0.803751	0.0220257
P30613;P30613-2	Pyruvate kinase PKLR;Isoform L-type of Pyruvate kinase PKLR	PKLR	1.88732	0.0221602
Q9Y5Y7	Lymphatic vessel endothelial hyaluronic acid receptor 1	LYVE1	-1.09652	0.0222625
O75306;O75306-2	NADH dehydrogenase [ubiquinone] iron-sulfur protein 2, mitochondrial;Isoform 2 of NADH dehydrogenase [ubiquinone] iron-sulfur protein 2, mitochondrial	NDUFS2	-0.920192	0.0222785
Q9UBX3;Q9UBX3-2	Mitochondrial dicarboxylate carrier;Isoform 2 of Mitochondrial dicarboxylate carrier	SLC25A10	-1.07476	0.0223248
O60832	H/ACA ribonucleoprotein complex subunit 4	DKC1	-0.859105	0.0223476
Q86YL7;Q86YL7-3;Q86YL7-4;Q86YL7-5;Q86YL7-6	Podoplanin;Isoform 3 of Podoplanin;Isoform 4 of Podoplanin;Isoform 5 of Podoplanin;Isoform 6 of Podoplanin	PDPN	-1.19952	0.0223549
P42677	40S ribosomal protein S27	RPS27	-0.673044	0.0225142
Q96A22	Uncharacterized protein C11orf52	C11orf52	2.38587	0.0225142
Q06830	Peroxiredoxin-1	PRDX1	0.636757	0.0225142
Q96EY7	Pentatricopeptide repeat domain-containing protein 3, mitochondrial	PTCD3	-1.36075	0.0225142
P53634	Dipeptidyl peptidase 1	CTSC	-0.755645	0.0225142
Q9UJ37	Alpha-N-acetylgalactosaminide alpha-2,6-sialyltransferase 2	ST6GALNAC2	1.6144	0.0225142
Q6UX71;Q6UX71-2	Plexin domain-containing protein 2;Isoform 2 of Plexin domain-containing protein 2	PLXDC2	1.19618	0.0225142
Q9UNQ0;Q9UNQ0-2	ATP-binding cassette sub-family G member 2;Isoform 2 of ATP-binding cassette sub-family G member 2	ABCG2	-1.32331	0.0225142
Q9HAV4	Exportin-5	XPO5	-0.919281	0.0225142
P01599	Immunoglobulin kappa variable 1-17	IGKV1-17	1.32992	0.0225142
Q5JPH6;Q5JPH6-2	Probable glutamate--tRNA ligase, mitochondrial;Isoform 2 of Probable glutamate--tRNA ligase, mitochondrial	EARS2	-1.34732	0.0225433
O75962;O75962-2	Triple functional domain protein;Isoform 2 of Triple functional domain protein	TRIO	1.9825	0.022547
P41227;P41227-2	N-alpha-acetyltransferase 10;Isoform 2 of N-alpha-acetyltransferase 10	NAA10	-0.720571	0.0225503
O75093;O75093-2	Slit homolog 1 protein;Isoform 2 of Slit homolog 1 protein	SLIT1	0.584705	0.0226725
Q9UIA9	Exportin-7	XPO7	0.543113	0.0227285
Q7L576	Cytoplasmic FMR1-interacting protein 1	CYFIP1	1.45711	0.0227285
Q9H7D0	Dedicator of cytokinesis protein 5	DOCK5	-1.23661	0.0227285
P00736	Complement C1r subcomponent	C1R	1.20043	0.0228121
Q14571	Inositol 1,4,5-trisphosphate receptor type 2	ITPR2	-0.702855	0.0229134
P52943	Cysteine-rich protein 2	CRIP2	1.04461	0.0229134
P56385	ATP synthase subunit e, mitochondrial	ATP5I	-0.608431	0.0229134
P36969;P36969-2	Phospholipid hydroperoxide glutathione peroxidase, mitochondrial;Isoform Cytoplasmic of Phospholipid hydroperoxide glutathione peroxidase, mitochondrial	GPX4	-0.688251	0.0230776
P30038	Delta-1-pyrroline-5-carboxylate dehydrogenase, mitochondrial	ALDH4A1	-0.992539	0.023218
P23919	Thymidylate kinase	DTYMK	-0.718306	0.0233199
Q7Z6Z7;Q7Z6Z7-2;Q7Z6Z7-3	E3 ubiquitin-protein ligase HUWE1;Isoform 2 of E3 ubiquitin-protein ligase HUWE1;Isoform 3 of E3 ubiquitin-protein ligase HUWE1	HUWE1	-0.795051	0.0233298
Q9Y2P4	Long-chain fatty acid transport protein 6	SLC27A6	-0.642125	0.0233848
Q14498;Q14498-2;Q14498-3	RNA-binding protein 39;Isoform 2 of RNA-binding protein 39;Isoform 3 of RNA-binding protein 39	RBM39	-0.781849	0.0234434
O43399;O43399-5;O43399-7	Tumor protein D54;Isoform 5 of Tumor protein D54;Isoform 7 of Tumor protein D54	TPD52L2	-0.745839	0.0235684
Q7L2H7	Eukaryotic translation initiation factor 3 subunit M	EIF3M	-0.544676	0.023648
Q13509	Tubulin beta-3 chain	TUBB3	-0.828269	0.023648
Q9BX79;Q9BX79-3;Q9BX79-4;Q9BX79-5;Q9BX79-6	Receptor for retinol uptake STRA6;Isoform 3 of Receptor for retinol uptake STRA6;Isoform 4 of Receptor for retinol uptake STRA6;Isoform 5 of Receptor for retinol uptake STRA6;Isoform 6 of Receptor for retinol uptake STRA6	STRA6	-0.834612	0.023648
Q99538	Legumain	LGMN	-0.962092	0.0238131
Q8NBU5	ATPase family AAA domain-containing protein 1	ATAD1	-0.669829	0.0238131
Q9H269	Vacuolar protein sorting-associated protein 16 homolog	VPS16	-1.36276	0.0238131
Q5TGZ0	MICOS complex subunit MIC10	MINOS1	-2.23461	0.0238517
Q96HD1;Q96HD1-2	Cysteine-rich with EGF-like domain protein 1;Isoform 2 of Cysteine-rich with EGF-like domain protein 1	CRELD1	-1.32008	0.0238517
Q96JJ7	Protein disulfide-isomerase TMX3	TMX3	-1.00463	0.0238517
O75935;O75935-3	Dynactin subunit 3;Isoform 3 of Dynactin subunit 3	DCTN3	0.889451	0.0238517
P36542-2	Isoform Heart of ATP synthase subunit gamma, mitochondrial	ATP5C1	-0.775321	0.0240261
P00568	Adenylate kinase isoenzyme 1	AK1	0.74041	0.0242011
P19827	Inter-alpha-trypsin inhibitor heavy chain H1	ITIH1	1.50147	0.0242551
Q9Y2X3	Nucleolar protein 58	NOP58	-0.6168	0.0242551
P36551	Oxygen-dependent coproporphyrinogen-III oxidase, mitochondrial	CPOX	-0.678801	0.024267
Q13586	Stromal interaction molecule 1	STIM1	-0.712153	0.0243571
Q6PI48	Aspartate--tRNA ligase, mitochondrial	DARS2	-0.429798	0.0243571
Q9BZV1;Q9BZV1-2	UBX domain-containing protein 6;Isoform 2 of UBX domain-containing protein 6	UBXN6	-0.816324	0.0243571
Q8TBX8	Phosphatidylinositol 5-phosphate 4-kinase type-2 gamma	PIP4K2C	-0.651178	0.024396
Q8IVW6;Q8IVW6-4	AT-rich interactive domain-containing protein 3B;Isoform 4 of AT-rich interactive domain-containing protein 3B	ARID3B	0.603977	0.024396
Q08AF3	Schlafen family member 5	SLFN5	-1.3419	0.024396
Q15274	Nicotinate-nucleotide pyrophosphorylase [carboxylating]	QPRT	-0.67272	0.0246245
P19838;P19838-2	Nuclear factor NF-kappa-B p105 subunit;Isoform 2 of Nuclear factor NF-kappa-B p105 subunit	NFKB1	-0.64589	0.0246961
P01019	Angiotensinogen	AGT	1.81851	0.0247414
P22090	40S ribosomal protein S4, Y isoform 1	RPS4Y1	-0.562953	0.0247414
Q9ULT6;Q9ULT6-2	E3 ubiquitin-protein ligase ZNRF3;Isoform 2 of E3 ubiquitin-protein ligase ZNRF3	ZNRF3	1.58634	0.0248696
O14662;O14662-2;O14662-4;O14662-5	Syntaxin-16;Isoform A of Syntaxin-16;Isoform D of Syntaxin-16;Isoform E of Syntaxin-16	STX16	-0.768184	0.0248891
P25205	DNA replication licensing factor MCM3	MCM3	-1.12356	0.024941
P78346;P78346-2	Ribonuclease P protein subunit p30;Isoform 2 of Ribonuclease P protein subunit p30	RPP30	-0.730186	0.0249428
Q01995	Transgelin	TAGLN	1.39967	0.0249428
P49747;P49747-2	Cartilage oligomeric matrix protein;Isoform 2 of Cartilage oligomeric matrix protein	COMP	1.91806	0.0249609
P27797	Calreticulin	CALR	-0.530306	0.0252843
Q0VGL1	Ragulator complex protein LAMTOR4	LAMTOR4	-0.692015	0.0252843
Q13177	Serine/threonine-protein kinase PAK 2	PAK2	-0.557695	0.0253264
Q86Y82	Syntaxin-12	STX12	-0.937877	0.0253823
O75251	NADH dehydrogenase [ubiquinone] iron-sulfur protein 7, mitochondrial	NDUFS7	-0.89466	0.0253823
P01704	Immunoglobulin lambda variable 2-14	IGLV2-14	1.7844	0.0253823
Q96RQ1	Endoplasmic reticulum-Golgi intermediate compartment protein 2	ERGIC2	-0.491251	0.0254402
P09493-7	Isoform 7 of Tropomyosin alpha-1 chain	TPM1	1.26132	0.0254402
Q9H061	Transmembrane protein 126A	TMEM126A	-0.55229	0.0254562
Q9H9S4	Calcium-binding protein 39-like	CAB39L	-1.44351	0.0255119
Q15084;Q15084-2;Q15084-3;Q15084-4;Q15084-5	Protein disulfide-isomerase A6;Isoform 2 of Protein disulfide-isomerase A6;Isoform 3 of Protein disulfide-isomerase A6;Isoform 4 of Protein disulfide-isomerase A6;Isoform 5 of Protein disulfide-isomerase A6	PDIA6	-0.526721	0.0258445
Q7Z417	Nuclear fragile X mental retardation-interacting protein 2	NUFIP2	-1.24586	0.0258445
A0A075B6I0	Immunoglobulin lambda variable 8-61	IGLV8-61	1.53119	0.0258445
P04216	Thy-1 membrane glycoprotein	THY1	-1.21103	0.0258717
P16403	Histone H1.2	HIST1H1C	0.991344	0.0259231
P40429	60S ribosomal protein L13a	RPL13A	-0.658009	0.0263094
Q8N5C1	Calcium homeostasis modulator protein 5	CALHM5	0.761677	0.0263094
P09960	Leukotriene A-4 hydrolase	LTA4H	0.439266	0.0263596
P62633;P62633-2	Cellular nucleic acid-binding protein;Isoform 2 of Cellular nucleic acid-binding protein	CNBP	-0.719385	0.026361
Q96DH6;Q96DH6-2	RNA-binding protein Musashi homolog 2;Isoform 2 of RNA-binding protein Musashi homolog 2	MSI2	-0.758234	0.026361
Q676U5;Q676U5-2;Q676U5-3	Autophagy-related protein 16-1;Isoform 2 of Autophagy-related protein 16-1;Isoform 3 of Autophagy-related protein 16-1	ATG16L1	-0.540668	0.0263615
Q8NCA5;Q8NCA5-2	Protein FAM98A;Isoform 2 of Protein FAM98A	FAM98A	-0.548129	0.0264988
A0A0C4DH25	Immunoglobulin kappa variable 3D-20	IGKV3D-20	1.24159	0.0265068
Q96BI1	Solute carrier family 22 member 18	SLC22A18	-2.43525	0.0265068
Q96G23	Ceramide synthase 2	CERS2	-0.534168	0.0265068
P48730;P48730-2;P49674	Casein kinase I isoform delta;Isoform 2 of Casein kinase I isoform delta;Casein kinase I isoform epsilon	CSNK1D;CSNK1D;CSNK1E	-0.726624	0.0265068
Q96N67;Q96N67-2;Q96N67-3;Q96N67-4;Q96N67-5;Q96N67-6	Dedicator of cytokinesis protein 7;Isoform 2 of Dedicator of cytokinesis protein 7;Isoform 3 of Dedicator of cytokinesis protein 7;Isoform 4 of Dedicator of cytokinesis protein 7;Isoform 5 of Dedicator of cytokinesis protein 7;Isoform 6 of Dedicator of cytokinesis protein 7	DOCK7	-0.578929	0.0265068
Q06136	3-ketodihydrosphingosine reductase	KDSR	-0.443099	0.0266593
Q99571;Q99571-2	P2X purinoceptor 4;Isoform 2 of P2X purinoceptor 4	P2RX4	-1.01042	0.0266593
Q8NAV1	Pre-mRNA-splicing factor 38A	PRPF38A	-0.634542	0.0267708
Q86VB7;Q86VB7-2;Q86VB7-3	Scavenger receptor cysteine-rich type 1 protein M130;Isoform 2 of Scavenger receptor cysteine-rich type 1 protein M130;Isoform 3 of Scavenger receptor cysteine-rich type 1 protein M130	CD163	-0.881413	0.026793
O95760;O95760-2;O95760-3;O95760-4	Interleukin-33;Isoform 2 of Interleukin-33;Isoform 3 of Interleukin-33;Isoform 4 of Interleukin-33	IL33	-1.37332	0.026793
Q9BSJ2-3	Isoform 2 of Gamma-tubulin complex component 2	TUBGCP2	1.69491	0.0268224
Q12931;Q12931-2	Heat shock protein 75 kDa, mitochondrial;Isoform 2 of Heat shock protein 75 kDa, mitochondrial	TRAP1	-0.642061	0.0269317
P08240;P08240-2	Signal recognition particle receptor subunit alpha;Isoform 2 of Signal recognition particle receptor subunit alpha	SRPRA	-0.610894	0.0269317
Q99439	Calponin-2	CNN2	-0.830601	0.0269317
Q86XA9;Q86XA9-2	HEAT repeat-containing protein 5A;Isoform 2 of HEAT repeat-containing protein 5A	HEATR5A	0.537295	0.0270811
O60333-2;O60333-3	Isoform 2 of Kinesin-like protein KIF1B;Isoform 3 of Kinesin-like protein KIF1B	KIF1B	2.44241	0.027127
P62306	Small nuclear ribonucleoprotein F	SNRPF	-0.971835	0.027127
Q969V3;Q969V3-2	Nicalin;Isoform 2 of Nicalin	NCLN	-0.583288	0.0271501
P06312	Immunoglobulin kappa variable 4-1	IGKV4-1	1.22689	0.0273695
P16333	Cytoplasmic protein NCK1	NCK1	-0.642339	0.0274393
Q99653	Calcineurin B homologous protein 1	CHP1	-0.525319	0.0274463
P33992	DNA replication licensing factor MCM5	MCM5	-0.898795	0.0274463
P00746	Complement factor D	CFD	1.18247	0.0274463
Q15643	Thyroid receptor-interacting protein 11	TRIP11	-0.560639	0.0275653
P35555	Fibrillin-1	FBN1	-2.10188	0.0275653
O95167	NADH dehydrogenase [ubiquinone] 1 alpha subcomplex subunit 3	NDUFA3	-0.893589	0.0275653
P50914	60S ribosomal protein L14	RPL14	-0.846381	0.0275653
Q9HCB6	Spondin-1	SPON1	2.07809	0.0279594
Q96A49	Synapse-associated protein 1	SYAP1	-0.702749	0.0279803
Q17RY0;Q17RY0-2;Q17RY0-3	Cytoplasmic polyadenylation element-binding protein 4;Isoform 2 of Cytoplasmic polyadenylation element-binding protein 4;Isoform 3 of Cytoplasmic polyadenylation element-binding protein 4	CPEB4	-1.37017	0.028025
Q9BVK6	Transmembrane emp24 domain-containing protein 9	TMED9	-0.802176	0.028025
P28329;P28329-2;P28329-3	Choline O-acetyltransferase;Isoform S of Choline O-acetyltransferase;Isoform R of Choline O-acetyltransferase	CHAT	-1.53577	0.0280843
Q9NZD4	Alpha-hemoglobin-stabilizing protein	AHSP	1.88839	0.028135
P63267	Actin, gamma-enteric smooth muscle	ACTG2	1.0742	0.0284471
Q53TQ3;Q53TQ3-2	INO80 complex subunit D;Isoform 2 of INO80 complex subunit D	INO80D	1.00449	0.0284717
Q13825;Q13825-2	Methylglutaconyl-CoA hydratase, mitochondrial;Isoform 2 of Methylglutaconyl-CoA hydratase, mitochondrial	AUH	-0.66989	0.0285355
Q8TAT6;Q8TAT6-2	Nuclear protein localization protein 4 homolog;Isoform 2 of Nuclear protein localization protein 4 homolog	NPLOC4	-0.58393	0.0289199
Q96AB3	Isochorismatase domain-containing protein 2	ISOC2	-1.1662	0.0289199
Q86XR7-2;Q9Y3B3;Q9Y3B3-2	Isoform 2 of TIR domain-containing adapter molecule 2;Transmembrane emp24 domain-containing protein 7;Isoform 2 of Transmembrane emp24 domain-containing protein 7	TICAM2;TMED7;TMED7	-0.828493	0.0289199
P61020	Ras-related protein Rab-5B	RAB5B	-0.498217	0.0289199
Q9BTE3;Q9BTE3-2	Mini-chromosome maintenance complex-binding protein;Isoform 2 of Mini-chromosome maintenance complex-binding protein	MCMBP	1.8262	0.0289199
Q14118	Dystroglycan	DAG1	0.756549	0.0289199
O00443	Phosphatidylinositol 4-phosphate 3-kinase C2 domain-containing subunit alpha	PIK3C2A	-0.625632	0.0289199
P16402	Histone H1.3	HIST1H1D	1.16883	0.0289199
Q58FG1	Putative heat shock protein HSP 90-alpha A4	HSP90AA4P	-1.31043	0.0289199
P52948;P52948-5	Nuclear pore complex protein Nup98-Nup96;Isoform 5 of Nuclear pore complex protein Nup98-Nup96	NUP98	0.478303	0.0289199
Q13948;Q13948-10;Q13948-2;Q13948-9	Protein CASP;Isoform 10 of Protein CASP;Isoform 8 of Protein CASP;Isoform 9 of Protein CASP	CUX1	-0.768307	0.0289199
P19525	Interferon-induced, double-stranded RNA-activated protein kinase	EIF2AK2	-0.722414	0.0289199
P50148	Guanine nucleotide-binding protein G(q) subunit alpha	GNAQ	0.512369	0.0289199
Q8TAQ2;Q8TAQ2-2;Q8TAQ2-3	SWI/SNF complex subunit SMARCC2;Isoform 2 of SWI/SNF complex subunit SMARCC2;Isoform 3 of SWI/SNF complex subunit SMARCC2	SMARCC2	-0.536185	0.0289199
P62760	Visinin-like protein 1	VSNL1	-0.962839	0.0289199
P82664	28S ribosomal protein S10, mitochondrial	MRPS10	-1.54807	0.0290118
P03905	NADH-ubiquinone oxidoreductase chain 4	MT-ND4	-0.96092	0.0291827
Q9Y241	HIG1 domain family member 1A, mitochondrial	HIGD1A	-0.67272	0.029271
Q16666;Q16666-2;Q16666-3	Gamma-interferon-inducible protein 16;Isoform 2 of Gamma-interferon-inducible protein 16;Isoform 3 of Gamma-interferon-inducible protein 16	IFI16	-0.715812	0.0293366
Q9Y570;Q9Y570-4	Protein phosphatase methylesterase 1;Isoform 4 of Protein phosphatase methylesterase 1	PPME1	0.498792	0.0295956
P21810	Biglycan	BGN	1.24112	0.0295956
O14975;O14975-2	Very long-chain acyl-CoA synthetase;Isoform 2 of Very long-chain acyl-CoA synthetase	SLC27A2	-1.06349	0.0296289
Q8NFW8	N-acylneuraminate cytidylyltransferase	CMAS	-0.665101	0.0296289
A0MZ66;A0MZ66-3;A0MZ66-4	Shootin-1;Isoform 3 of Shootin-1;Isoform 4 of Shootin-1	SHTN1	-1.16808	0.0296289
P36955	Pigment epithelium-derived factor	SERPINF1	0.920855	0.0296289
O94766;O94766-2	Galactosylgalactosylxylosylprotein 3-beta-glucuronosyltransferase 3;Isoform 2 of Galactosylgalactosylxylosylprotein 3-beta-glucuronosyltransferase 3	B3GAT3	-0.550651	0.0296289
Q96RQ3	Methylcrotonoyl-CoA carboxylase subunit alpha, mitochondrial	MCCC1	-1.04932	0.0296289
P43307	Translocon-associated protein subunit alpha	SSR1	-0.436019	0.0298181
Q8WUY8	N-acetyltransferase 14	NAT14	-0.961483	0.0298737
Q15366-3;Q15366-6	Isoform 3 of Poly(rC)-binding protein 2;Isoform 6 of Poly(rC)-binding protein 2	PCBP2	-0.543309	0.0298804
P61619	Protein transport protein Sec61 subunit alpha isoform 1	SEC61A1	-0.460399	0.0300813
Q8WWY3	U4/U6 small nuclear ribonucleoprotein Prp31	PRPF31	-0.609596	0.0301692
P62330	ADP-ribosylation factor 6	ARF6	0.599452	0.0301994
P78324;P78324-2;P78324-4	Tyrosine-protein phosphatase non-receptor type substrate 1;Isoform 2 of Tyrosine-protein phosphatase non-receptor type substrate 1;Isoform 4 of Tyrosine-protein phosphatase non-receptor type substrate 1	SIRPA	0.748607	0.0303192
P63173	60S ribosomal protein L38	RPL38	-0.604098	0.0303546
Q9Y4W2;Q9Y4W2-2;Q9Y4W2-3	Ribosomal biogenesis protein LAS1L;Isoform 2 of Ribosomal biogenesis protein LAS1L;Isoform 3 of Ribosomal biogenesis protein LAS1L	LAS1L	-1.30028	0.0303546
P0CG30	Glutathione S-transferase theta-2B	GSTT2B	1.42615	0.0304967
O95376	E3 ubiquitin-protein ligase ARIH2	ARIH2	0.431224	0.0305801
P12314	High affinity immunoglobulin gamma Fc receptor I	FCGR1A	-1.14462	0.0306024
P51884	Lumican	LUM	0.884679	0.0306221
Q9Y2Z4	Tyrosine--tRNA ligase, mitochondrial	YARS2	-1.40096	0.0309661
Q12792	Twinfilin-1	TWF1	-0.52316	0.0310216
P52815	39S ribosomal protein L12, mitochondrial	MRPL12	-1.03311	0.0314252
Q9H3Z4;Q9H3Z4-2	DnaJ homolog subfamily C member 5;Isoform 2 of DnaJ homolog subfamily C member 5	DNAJC5	0.887173	0.0316348
P07814	Bifunctional glutamate/proline--tRNA ligase	EPRS	-0.454362	0.0316348
Q99459	Cell division cycle 5-like protein	CDC5L	-0.630185	0.0316463
P09874	Poly [ADP-ribose] polymerase 1	PARP1	-0.880147	0.0316463
O14874;O14874-2;O14874-3	[3-methyl-2-oxobutanoate dehydrogenase [lipoamide]] kinase, mitochondrial;Isoform 2 of [3-methyl-2-oxobutanoate dehydrogenase [lipoamide]] kinase, mitochondrial;Isoform 3 of [3-methyl-2-oxobutanoate dehydrogenase [lipoamide]] kinase, mitochondrial	BCKDK	-0.445147	0.0318123
O43776	Asparagine--tRNA ligase, cytoplasmic	NARS	-0.562137	0.0318123
P12111-4	Isoform 4 of Collagen alpha-3(VI) chain	COL6A3	0.986471	0.0318123
P13674;P13674-2;P13674-3	Prolyl 4-hydroxylase subunit alpha-1;Isoform 2 of Prolyl 4-hydroxylase subunit alpha-1;Isoform 3 of Prolyl 4-hydroxylase subunit alpha-1	P4HA1	-1.19589	0.0318123
Q9UQ72	Pregnancy-specific beta-1-glycoprotein 11	PSG11	2.239	0.0318123
Q7Z4Q2	HEAT repeat-containing protein 3	HEATR3	-0.872544	0.0318123
Q5U651	Ras-interacting protein 1	RASIP1	1.16169	0.0318123
O60306	Intron-binding protein aquarius	AQR	-0.649489	0.0318123
O15321;O15321-2	Transmembrane 9 superfamily member 1;Isoform 2 of Transmembrane 9 superfamily member 1	TM9SF1	-0.588722	0.0318568
P05187	Alkaline phosphatase, placental type	ALPP	2.44864	0.0320298
Q13404	Ubiquitin-conjugating enzyme E2 variant 1	UBE2V1	0.441217	0.0320298
Q7Z392;Q7Z392-3;Q7Z392-4	Trafficking protein particle complex subunit 11;Isoform 3 of Trafficking protein particle complex subunit 11;Isoform 4 of Trafficking protein particle complex subunit 11	TRAPPC11	-0.513433	0.0321508
Q14694	Ubiquitin carboxyl-terminal hydrolase 10	USP10	-0.793681	0.0322772
Q9H4E7	Differentially expressed in FDCP 6 homolog	DEF6	-2.31392	0.0322772
P07305;P07305-2	Histone H1.0;Isoform 2 of Histone H1.0	H1F0	0.91811	0.0322884
P15144	Aminopeptidase N	ANPEP	-0.794317	0.0322884
Q5ZPR3;Q5ZPR3-3;Q5ZPR3-4	CD276 antigen;Isoform 3 of CD276 antigen;Isoform 4 of CD276 antigen	CD276	-0.496755	0.0322884
O60568	Procollagen-lysine,2-oxoglutarate 5-dioxygenase 3	PLOD3	-0.791364	0.0322988
P21953	2-oxoisovalerate dehydrogenase subunit beta, mitochondrial	BCKDHB	-1.16722	0.0324312
O95810	Caveolae-associated protein 2	CAVIN2	0.579082	0.0324312
Q38SD2	Leucine-rich repeat serine/threonine-protein kinase 1	LRRK1	-0.568227	0.032552
P16104	Histone H2AX	H2AFX	0.66406	0.0325966
Q9BV86;Q9BV86-2	N-terminal Xaa-Pro-Lys N-methyltransferase 1;Isoform 2 of N-terminal Xaa-Pro-Lys N-methyltransferase 1	NTMT1	-1.58	0.0326233
Q8IVL6;Q8IVL6-2	Prolyl 3-hydroxylase 3;Isoform 2 of Prolyl 3-hydroxylase 3	P3H3	-0.976681	0.032652
Q14BN4;Q14BN4-2;Q14BN4-3;Q14BN4-4	Sarcolemmal membrane-associated protein;Isoform 2 of Sarcolemmal membrane-associated protein;Isoform 3 of Sarcolemmal membrane-associated protein;Isoform 4 of Sarcolemmal membrane-associated protein	SLMAP	1.31783	0.0328012
Q9Y2Q5	Ragulator complex protein LAMTOR2	LAMTOR2	-0.626263	0.0329824
Q9H845	Acyl-CoA dehydrogenase family member 9, mitochondrial	ACAD9	-0.635278	0.0330651
Q96DI7	U5 small nuclear ribonucleoprotein 40 kDa protein	SNRNP40	-0.846143	0.0330651
Q9NPL8	Complex I assembly factor TIMMDC1, mitochondrial	TIMMDC1	-0.681185	0.0330849
P62263	40S ribosomal protein S14	RPS14	-0.524482	0.0333804
P09486	SPARC	SPARC	-0.666935	0.0333935
Q5K4L6	Long-chain fatty acid transport protein 3	SLC27A3	-0.517794	0.033454
Q8TCZ2;Q8TCZ2-2;Q8TCZ2-3;Q8TCZ2-5	CD99 antigen-like protein 2;Isoform 2 of CD99 antigen-like protein 2;Isoform 3 of CD99 antigen-like protein 2;Isoform 5 of CD99 antigen-like protein 2	CD99L2	0.673108	0.0334682
A6NHL2;A6NHL2-2	Tubulin alpha chain-like 3;Isoform 2 of Tubulin alpha chain-like 3	TUBAL3	-0.983722	0.0335625
Q9NR19;Q9NR19-2	Acetyl-coenzyme A synthetase, cytoplasmic;Isoform 2 of Acetyl-coenzyme A synthetase, cytoplasmic	ACSS2	0.7454	0.0335629
Q9UPV0;Q9UPV0-2	Centrosomal protein of 164 kDa;Isoform 2 of Centrosomal protein of 164 kDa	CEP164	-0.628771	0.0335629
Q71U36	Tubulin alpha-1A chain	TUBA1A	-0.671164	0.0336161
Q09028;Q09028-3	Histone-binding protein RBBP4;Isoform 3 of Histone-binding protein RBBP4	RBBP4	-0.738914	0.0337667
Q86W42;Q86W42-3	THO complex subunit 6 homolog;Isoform 3 of THO complex subunit 6 homolog	THOC6	0.901258	0.0337667
P50238	Cysteine-rich protein 1	CRIP1	1.27099	0.0337667
P55036	26S proteasome non-ATPase regulatory subunit 4	PSMD4	-0.683671	0.0337667
P46782	40S ribosomal protein S5	RPS5	-0.556802	0.0337667
P61011	Signal recognition particle 54 kDa protein	SRP54	-0.501829	0.0337667
Q14166	Tubulin--tyrosine ligase-like protein 12	TTLL12	-0.759252	0.0337667
Q92625	Ankyrin repeat and SAM domain-containing protein 1A	ANKS1A	-1.06395	0.0337667
Q86TU7	Histone-lysine N-methyltransferase setd3	SETD3	-0.673976	0.0337667
A0A0C4DH38	Immunoglobulin heavy variable 5-51	IGHV5-51	1.18165	0.0337667
O43390	Heterogeneous nuclear ribonucleoprotein R	HNRNPR	-0.895637	0.0337667
Q9UI14	Prenylated Rab acceptor protein 1	RABAC1	-0.580938	0.0337667
Q5H9R7;Q5H9R7-2;Q5H9R7-3;Q5H9R7-4;Q5H9R7-5;Q5H9R7-6	Serine/threonine-protein phosphatase 6 regulatory subunit 3;Isoform 2 of Serine/threonine-protein phosphatase 6 regulatory subunit 3;Isoform 3 of Serine/threonine-protein phosphatase 6 regulatory subunit 3;Isoform 4 of Serine/threonine-protein phosphatase 6 regulatory subunit 3;Isoform 5 of Serine/threonine-protein phosphatase 6 regulatory subunit 3;Isoform 6 of Serine/threonine-protein phosphata…	PPP6R3	-0.645442	0.0337667
O75694	Nuclear pore complex protein Nup155	NUP155	0.52551	0.0338837
Q9BXP5;Q9BXP5-2;Q9BXP5-3;Q9BXP5-4;Q9BXP5-5	Serrate RNA effector molecule homolog;Isoform 2 of Serrate RNA effector molecule homolog;Isoform 3 of Serrate RNA effector molecule homolog;Isoform 4 of Serrate RNA effector molecule homolog;Isoform 5 of Serrate RNA effector molecule homolog	SRRT	-0.770717	0.0339549
P13807;P13807-2	Glycogen [starch] synthase, muscle;Isoform 2 of Glycogen [starch] synthase, muscle	GYS1	-1.06572	0.0339612
P18428	Lipopolysaccharide-binding protein	LBP	1.78921	0.0342367
Q14435	Polypeptide N-acetylgalactosaminyltransferase 3	GALNT3	-2.49554	0.034273
O15027;O15027-2;O15027-3;O15027-4;O15027-5	Protein transport protein Sec16A;Isoform 2 of Protein transport protein Sec16A;Isoform 3 of Protein transport protein Sec16A;Isoform 4 of Protein transport protein Sec16A;Isoform 5 of Protein transport protein Sec16A	SEC16A	-1.19458	0.034273
E9PAV3;E9PAV3-2;Q13765	Nascent polypeptide-associated complex subunit alpha, muscle-specific form;Isoform 2 of Nascent polypeptide-associated complex subunit alpha, muscle-specific form;Nascent polypeptide-associated complex subunit alpha	NACA	-0.846702	0.0343578
P42285	Superkiller viralicidic activity 2-like 2	SKIV2L2	-0.588288	0.0343578
Q9Y6K1	DNA (cytosine-5)-methyltransferase 3A	DNMT3A	-2.03972	0.0343578
Q6NZ67	Mitotic-spindle organizing protein 2B	MZT2B	1.02062	0.0343578
Q10713	Mitochondrial-processing peptidase subunit alpha	PMPCA	-0.652084	0.0343578
Q9Y680;Q9Y680-2;Q9Y680-3	Peptidyl-prolyl cis-trans isomerase FKBP7;Isoform 2 of Peptidyl-prolyl cis-trans isomerase FKBP7;Isoform 3 of Peptidyl-prolyl cis-trans isomerase FKBP7	FKBP7	-1.29597	0.0344115
P48509	CD151 antigen	CD151	-1.67082	0.0345202
P62701	40S ribosomal protein S4, X isoform	RPS4X	-0.457058	0.0345202
Q8NHH9;Q8NHH9-5	Atlastin-2;Isoform 5 of Atlastin-2	ATL2	-0.620562	0.0345202
Q9Y5Z4	Heme-binding protein 2	HEBP2	0.57187	0.0345944
Q13542	Eukaryotic translation initiation factor 4E-binding protein 2	EIF4EBP2	-1.22346	0.0346208
P63172	Dynein light chain Tctex-type 1	DYNLT1	-0.659758	0.0347262
Q96CM8;Q96CM8-2;Q96CM8-3	Acyl-CoA synthetase family member 2, mitochondrial;Isoform 2 of Acyl-CoA synthetase family member 2, mitochondrial;Isoform 3 of Acyl-CoA synthetase family member 2, mitochondrial	ACSF2	-0.870567	0.0348133
Q5JRA6;Q5JRA6-2	Transport and Golgi organization protein 1 homolog;Isoform 2 of Transport and Golgi organization protein 1 homolog	MIA3	-0.752802	0.0348143
P51911	Calponin-1	CNN1	1.93315	0.0348143
O95571	Persulfide dioxygenase ETHE1, mitochondrial	ETHE1	-0.804641	0.0348143
P07358	Complement component C8 beta chain	C8B	1.25985	0.0348349
Q92520	Protein FAM3C	FAM3C	-0.903246	0.0350356
Q9NYK5;Q9NYK5-2	39S ribosomal protein L39, mitochondrial;Isoform 2 of 39S ribosomal protein L39, mitochondrial	MRPL39	-0.654893	0.0352377
P07225	Vitamin K-dependent protein S	PROS1	0.642205	0.0354491
P08397;P08397-2	Porphobilinogen deaminase;Isoform 2 of Porphobilinogen deaminase	HMBS	0.883866	0.0354798
Q14126	Desmoglein-2	DSG2	-0.604096	0.035601
P00747	Plasminogen	PLG	1.21082	0.0357284
Q13190;Q13190-2	Syntaxin-5;Isoform 2 of Syntaxin-5	STX5	-0.658426	0.0357749
Q9H330;Q9H330-2	Transmembrane protein 245;Isoform 2 of Transmembrane protein 245	TMEM245	-0.717739	0.0360342
Q14643;Q14643-2;Q14643-3;Q14643-4;Q14643-5;Q14643-6;Q14643-7;Q14643-8	Inositol 1,4,5-trisphosphate receptor type 1;Isoform 2 of Inositol 1,4,5-trisphosphate receptor type 1;Isoform 3 of Inositol 1,4,5-trisphosphate receptor type 1;Isoform 4 of Inositol 1,4,5-trisphosphate receptor type 1;Isoform 5 of Inositol 1,4,5-trisphosphate receptor type 1;Isoform 6 of Inositol 1,4,5-trisphosphate receptor type 1;Isoform 7 of Inositol 1,4,5-trisphosphate receptor type 1;Isofor…	ITPR1	1.72737	0.0360342
Q9UM54;Q9UM54-1;Q9UM54-2;Q9UM54-4;Q9UM54-5;Q9UM54-6	Unconventional myosin-VI;Isoform 1 of Unconventional myosin-VI;Isoform 2 of Unconventional myosin-VI;Isoform 4 of Unconventional myosin-VI;Isoform 5 of Unconventional myosin-VI;Isoform 6 of Unconventional myosin-VI	MYO6	-1.00378	0.0361705
P23284	Peptidyl-prolyl cis-trans isomerase B	PPIB	-0.698933	0.0361887
Q6UX53	Methyltransferase-like protein 7B	METTL7B	-1.26752	0.0362056
P37840;P37840-2	Alpha-synuclein;Isoform 2-4 of Alpha-synuclein	SNCA	1.75115	0.0362423
O75475	PC4 and SFRS1-interacting protein	PSIP1	-0.668453	0.0362423
Q14690	Protein RRP5 homolog	PDCD11	-1.95226	0.0363365
Q5KU26	Collectin-12	COLEC12	-0.776487	0.0363365
P01717	Immunoglobulin lambda variable 3-25	IGLV3-25	1.08096	0.0363653
Q8IZL8	Proline-, glutamic acid- and leucine-rich protein 1	PELP1	-1.09774	0.0365601
Q9UKY7;Q9UKY7-2	Protein CDV3 homolog;Isoform 2 of Protein CDV3 homolog	CDV3	-1.30533	0.0366331
P55145	Mesencephalic astrocyte-derived neurotrophic factor	MANF	-0.412813	0.0366331
P42338	Phosphatidylinositol 4,5-bisphosphate 3-kinase catalytic subunit beta isoform	PIK3CB	-1.39442	0.036859
P84085	ADP-ribosylation factor 5	ARF5	-0.516971	0.0370024
A0A0B4J1Z2	Immunoglobulin kappa variable 1D-43	IGKV1D-43	1.28606	0.0370402
Q14566	DNA replication licensing factor MCM6	MCM6	-0.943307	0.0371964
Q7Z434	Mitochondrial antiviral-signaling protein	MAVS	-0.737258	0.0371964
Q13488	V-type proton ATPase 116 kDa subunit a isoform 3	TCIRG1	-1.44835	0.0372084
P17858	ATP-dependent 6-phosphofructokinase, liver type	PFKL	0.495221	0.0372138
Q16186	Proteasomal ubiquitin receptor ADRM1	ADRM1	-0.575292	0.0372138
Q9Y520;Q9Y520-3;Q9Y520-4;Q9Y520-5;Q9Y520-6;Q9Y520-7	Protein PRRC2C;Isoform 3 of Protein PRRC2C;Isoform 4 of Protein PRRC2C;Isoform 5 of Protein PRRC2C;Isoform 6 of Protein PRRC2C;Isoform 7 of Protein PRRC2C	PRRC2C	-0.731422	0.0372138
Q9NUJ1	Mycophenolic acid acyl-glucuronide esterase, mitochondrial	ABHD10	-0.729632	0.037217
Q9NRN7	L-aminoadipate-semialdehyde dehydrogenase-phosphopantetheinyl transferase	AASDHPPT	-0.540123	0.0374046
Q7Z2W4	Zinc finger CCCH-type antiviral protein 1	ZC3HAV1	-0.897438	0.0375396
O14617-5	Isoform 5 of AP-3 complex subunit delta-1	AP3D1	-0.78331	0.0375766
Q96GK7	Fumarylacetoacetate hydrolase domain-containing protein 2A	FAHD2A	-0.671549	0.0375766
P09382	Galectin-1	LGALS1	-0.708174	0.0376258
P30048;P30048-2	Thioredoxin-dependent peroxide reductase, mitochondrial;Isoform 2 of Thioredoxin-dependent peroxide reductase, mitochondrial	PRDX3	-0.626805	0.0376332
O95218;O95218-2	Zinc finger Ran-binding domain-containing protein 2;Isoform 2 of Zinc finger Ran-binding domain-containing protein 2	ZRANB2	-0.697614	0.0376918
Q93050;Q93050-1	V-type proton ATPase 116 kDa subunit a isoform 1;Isoform 2 of V-type proton ATPase 116 kDa subunit a isoform 1	ATP6V0A1	-0.906305	0.0376918
P20020;P20020-3;P20020-4;P20020-6	Plasma membrane calcium-transporting ATPase 1;Isoform B of Plasma membrane calcium-transporting ATPase 1;Isoform C of Plasma membrane calcium-transporting ATPase 1;Isoform K of Plasma membrane calcium-transporting ATPase 1	ATP2B1	-0.489772	0.0376972
O75844	CAAX prenyl protease 1 homolog	ZMPSTE24	-0.462458	0.0376972
Q9P2E9	Ribosome-binding protein 1	RRBP1	-0.689825	0.0377548
Q99536	Synaptic vesicle membrane protein VAT-1 homolog	VAT1	-0.584878	0.0379216
Q70UQ0-4	Isoform 4 of Inhibitor of nuclear factor kappa-B kinase-interacting protein	IKBIP	-0.816479	0.0379315
Q99447;Q99447-3	Ethanolamine-phosphate cytidylyltransferase;Isoform 3 of Ethanolamine-phosphate cytidylyltransferase	PCYT2	-0.843983	0.0381153
A0A087WSY6	Immunoglobulin kappa variable 3D-15	IGKV3D-15	1.38992	0.038277
P17302	Gap junction alpha-1 protein	GJA1	-1.45215	0.038277
Q9UKS6	Protein kinase C and casein kinase substrate in neurons protein 3	PACSIN3	1.13018	0.0384908
P07360	Complement component C8 gamma chain	C8G	1.24623	0.0384908
P11464-4	Isoform 4 of Pregnancy-specific beta-1-glycoprotein 1	PSG1	0.956593	0.0386821
Q9HCU0	Endosialin	CD248	-2.00722	0.0387108
Q9UBB4;Q9UBB4-2	Ataxin-10;Isoform 2 of Ataxin-10	ATXN10	-0.624103	0.0390263
Q9P2T1	GMP reductase 2	GMPR2	0.635384	0.0394113
O95816	BAG family molecular chaperone regulator 2	BAG2	-0.758003	0.0394113
P41236	Protein phosphatase inhibitor 2	PPP1R2	-1.33465	0.0394327
Q7L5Y9;Q7L5Y9-2;Q7L5Y9-3;Q7L5Y9-4;Q7L5Y9-5	Macrophage erythroblast attacher;Isoform 2 of Macrophage erythroblast attacher;Isoform 3 of Macrophage erythroblast attacher;Isoform 4 of Macrophage erythroblast attacher;Isoform 5 of Macrophage erythroblast attacher	MAEA	-0.895178	0.0394327
Q92878;Q92878-2	DNA repair protein RAD50;Isoform 2 of DNA repair protein RAD50	RAD50	-0.58959	0.0394327
P11279	Lysosome-associated membrane glycoprotein 1	LAMP1	-0.652459	0.0397367
O95210	Starch-binding domain-containing protein 1	STBD1	-1.50505	0.0398927
P35813;P35813-3	Protein phosphatase 1A;Isoform 3 of Protein phosphatase 1A	PPM1A	0.556801	0.0398927
Q96KC8	DnaJ homolog subfamily C member 1	DNAJC1	-0.786298	0.0399601
Q9Y5I2;Q9Y5I2-2;Q9Y5I2-3	Protocadherin alpha-10;Isoform 2 of Protocadherin alpha-10;Isoform 3 of Protocadherin alpha-10	PCDHA10	0.586921	0.0399601
P0C860;Q8N5Y2;Q8N5Y2-2;Q8N5Y2-3;Q8N5Y2-4;Q8N5Y2-6	Putative male-specific lethal-3 protein-like 2;Male-specific lethal 3 homolog;Isoform 2 of Male-specific lethal 3 homolog;Isoform 3 of Male-specific lethal 3 homolog;Isoform 4 of Male-specific lethal 3 homolog;Isoform 6 of Male-specific lethal 3 homolog	MSL3P1;MSL3;MSL3;MSL3;MSL3;MSL3	1.16925	0.0401486
Q99757	Thioredoxin, mitochondrial	TXN2	-1.18532	0.0402773
Q9HCD5	Nuclear receptor coactivator 5	NCOA5	-0.74877	0.040282
P61165	Transmembrane protein 258	TMEM258	-0.410866	0.040484
Q86TB9;Q86TB9-4	Protein PAT1 homolog 1;Isoform 4 of Protein PAT1 homolog 1	PATL1	-0.557321	0.0405404
P46087;P46087-2;P46087-3;P46087-4	Probable 28S rRNA (cytosine(4447)-C(5))-methyltransferase;Isoform 2 of Probable 28S rRNA (cytosine(4447)-C(5))-methyltransferase;Isoform 3 of Probable 28S rRNA (cytosine(4447)-C(5))-methyltransferase;Isoform 4 of Probable 28S rRNA (cytosine(4447)-C(5))-methyltransferase	NOP2	-0.749463	0.0405803
P51571	Translocon-associated protein subunit delta	SSR4	-0.464978	0.0406256
P55795	Heterogeneous nuclear ribonucleoprotein H2	HNRNPH2	-0.729175	0.0406256
Q96SU4;Q96SU4-2;Q96SU4-7	Oxysterol-binding protein-related protein 9;Isoform 2 of Oxysterol-binding protein-related protein 9;Isoform 7 of Oxysterol-binding protein-related protein 9	OSBPL9	-0.581419	0.0409623
Q5VZ89	DENN domain-containing protein 4C	DENND4C	-0.695778	0.0413435
P54577	Tyrosine--tRNA ligase, cytoplasmic	YARS	0.492592	0.0415548
P10606	Cytochrome c oxidase subunit 5B, mitochondrial	COX5B	-0.935627	0.0415596
Q15785	Mitochondrial import receptor subunit TOM34	TOMM34	-0.81501	0.041632
O60476	Mannosyl-oligosaccharide 1,2-alpha-mannosidase IB	MAN1A2	-0.58867	0.041632
Q13641	Trophoblast glycoprotein	TPBG	1.12983	0.0417986
O15126	Secretory carrier-associated membrane protein 1	SCAMP1	-0.771139	0.0417986
Q96CX2	BTB/POZ domain-containing protein KCTD12	KCTD12	-0.835349	0.0417986
O94826	Mitochondrial import receptor subunit TOM70	TOMM70	-0.475579	0.0417986
Q9UHD9	Ubiquilin-2	UBQLN2	-0.95061	0.0417986
P36776;P36776-2	Lon protease homolog, mitochondrial;Isoform 2 of Lon protease homolog, mitochondrial	LONP1	-0.566437	0.0417986
O95394	Phosphoacetylglucosamine mutase	PGM3	-0.451453	0.0417986
Q5VZK9;Q5VZK9-2	F-actin-uncapping protein LRRC16A;Isoform 2 of F-actin-uncapping protein LRRC16A	CARMIL1	-2.86513	0.0417986
Q96P48;Q96P48-3	Arf-GAP with Rho-GAP domain, ANK repeat and PH domain-containing protein 1;Isoform 3 of Arf-GAP with Rho-GAP domain, ANK repeat and PH domain-containing protein 1	ARAP1	-0.663277	0.0418008
P01817	Immunoglobulin heavy variable 2-5	IGHV2-5	1.2674	0.0418345
O00602	Ficolin-1	FCN1	0.631715	0.0418759
Q16651	Prostasin	PRSS8	-0.756833	0.0418759
Q9UEU0	Vesicle transport through interaction with t-SNAREs homolog 1B	VTI1B	-0.581001	0.0418759
P20674	Cytochrome c oxidase subunit 5A, mitochondrial	COX5A	-0.753211	0.0419319
P23396	40S ribosomal protein S3	RPS3	-0.62635	0.0420816
Q53LP3	Ankyrin repeat domain-containing protein SOWAHC	SOWAHC	0.743288	0.0421251
P09234	U1 small nuclear ribonucleoprotein C	SNRPC	-0.892959	0.0421251
O76094	Signal recognition particle subunit SRP72	SRP72	-0.476346	0.0421251
P23526	Adenosylhomocysteinase	AHCY	0.793852	0.0421315
Q9UMX0	Ubiquilin-1	UBQLN1	-0.588303	0.0421315
O75964	ATP synthase subunit g, mitochondrial	ATP5L	-0.60266	0.0421717
Q6UW68	Transmembrane protein 205	TMEM205	-0.443086	0.0426345
Q96K49;Q96K49-2	Transmembrane protein 87B;Isoform 2 of Transmembrane protein 87B	TMEM87B	-1.33984	0.0426368
Q9H9E3	Conserved oligomeric Golgi complex subunit 4	COG4	-1.43527	0.0430284
Q03591	Complement factor H-related protein 1	CFHR1	1.66085	0.0435389
Q9H307	Pinin	PNN	-0.851458	0.0438643
P25705	ATP synthase subunit alpha, mitochondrial	ATP5A1	-0.529922	0.0438643
P61353	60S ribosomal protein L27	RPL27	-0.494006	0.0438673
O15069	NAC-alpha domain-containing protein 1	NACAD	-0.794831	0.0438673
P06727	Apolipoprotein A-IV	APOA4	1.15322	0.0440249
Q9NZ43;Q9NZ43-2;Q9NZ43-3	Vesicle transport protein USE1;Isoform 2 of Vesicle transport protein USE1;Isoform 3 of Vesicle transport protein USE1	USE1	-0.983713	0.0440374
Q9HBR0	Putative sodium-coupled neutral amino acid transporter 10	SLC38A10	-0.421381	0.0440374
P02795	Metallothionein-2	MT2A	-1.20427	0.0440374
O60462;O60462-2;O60462-3;O60462-4;O60462-5;O60462-6	Neuropilin-2;Isoform A0 of Neuropilin-2;Isoform A17 of Neuropilin-2;Isoform B0 of Neuropilin-2;Isoform B5 of Neuropilin-2;Isoform s9 of Neuropilin-2	NRP2	-1.10703	0.0440374
Q86W92;Q86W92-2;Q86W92-4	Liprin-beta-1;Isoform 2 of Liprin-beta-1;Isoform 4 of Liprin-beta-1	PPFIBP1	-0.716152	0.0443022
P46776	60S ribosomal protein L27a	RPL27A	-0.71025	0.0443022
Q8NBN3;Q8NBN3-2;Q8NBN3-3	Transmembrane protein 87A;Isoform 2 of Transmembrane protein 87A;Isoform 3 of Transmembrane protein 87A	TMEM87A	1.04133	0.0443022
Q16576	Histone-binding protein RBBP7	RBBP7	-0.654644	0.0444808
Q13485	Mothers against decapentaplegic homolog 4	SMAD4	-1.07584	0.0448381
Q9GZT3;Q9GZT3-2	SRA stem-loop-interacting RNA-binding protein, mitochondrial;Isoform 2 of SRA stem-loop-interacting RNA-binding protein, mitochondrial	SLIRP	-1.01171	0.0448483
P78356	Phosphatidylinositol 5-phosphate 4-kinase type-2 beta	PIP4K2B	0.557247	0.0448483
P14317	Hematopoietic lineage cell-specific protein	HCLS1	-0.779122	0.0450758
Q9UPT5;Q9UPT5-1;Q9UPT5-2;Q9UPT5-5;Q9UPT5-6	Exocyst complex component 7;Isoform 1 of Exocyst complex component 7;Isoform 2 of Exocyst complex component 7;Isoform 5 of Exocyst complex component 7;Isoform 6 of Exocyst complex component 7	EXOC7	0.422031	0.0450758
P62277	40S ribosomal protein S13	RPS13	-0.458279	0.0451018
Q86X52	Chondroitin sulfate synthase 1	CHSY1	-0.629001	0.0451018
Q9UID3;Q9UID3-2	Vacuolar protein sorting-associated protein 51 homolog;Isoform 2 of Vacuolar protein sorting-associated protein 51 homolog	VPS51	-0.618378	0.0451018
Q13283	Ras GTPase-activating protein-binding protein 1	G3BP1	-0.922825	0.0451018
A0FGR8-2	Isoform 2 of Extended synaptotagmin-2	ESYT2	-0.459371	0.0453727
O94903	Pyridoxal phosphate homeostasis protein	PLPBP	-0.540548	0.0460196
Q3KQZ1;Q3KQZ1-2;Q3KQZ1-3	Solute carrier family 25 member 35;Isoform 2 of Solute carrier family 25 member 35;Isoform 3 of Solute carrier family 25 member 35	SLC25A35	-0.645468	0.0461107
P17174	Aspartate aminotransferase, cytoplasmic	GOT1	1.22007	0.0462055
P14854	Cytochrome c oxidase subunit 6B1	COX6B1	-0.687618	0.0462257
O95070	Protein YIF1A	YIF1A	-0.764443	0.0463287
Q99417	c-Myc-binding protein	MYCBP	-0.448003	0.0463287
P15927;P15927-2;P15927-3	Replication protein A 32 kDa subunit;Isoform 2 of Replication protein A 32 kDa subunit;Isoform 3 of Replication protein A 32 kDa subunit	RPA2	-0.513346	0.0470005
P11171;P11171-2	Protein 4.1;Isoform 2 of Protein 4.1	EPB41	0.441321	0.0470005
Q9UKV5	E3 ubiquitin-protein ligase AMFR	AMFR	-0.711197	0.0470116
O00160	Unconventional myosin-If	MYO1F	-0.389858	0.0472046
P29373	Cellular retinoic acid-binding protein 2	CRABP2	-1.19679	0.0472046
Q08378	Golgin subfamily A member 3	GOLGA3	0.795877	0.0472855
P30273	High affinity immunoglobulin epsilon receptor subunit gamma	FCER1G	-1.02009	0.0472938
Q16762	Thiosulfate sulfurtransferase	TST	-0.615561	0.0473863
O75781	Paralemmin-1	PALM	-0.716708	0.0475597
O75054	Immunoglobulin superfamily member 3	IGSF3	0.885221	0.0477195
O43290	U4/U6.U5 tri-snRNP-associated protein 1	SART1	-2.54324	0.0477195
P41217;P41217-2;P41217-3	OX-2 membrane glycoprotein;Isoform 2 of OX-2 membrane glycoprotein;Isoform 3 of OX-2 membrane glycoprotein	CD200	0.797032	0.0477404
O95967	EGF-containing fibulin-like extracellular matrix protein 2	EFEMP2	-3.90404	0.0481004
P62841	40S ribosomal protein S15	RPS15	-0.510082	0.0482732
Q15436	Protein transport protein Sec23A	SEC23A	-1.16229	0.0482732
P19367	Hexokinase-1	HK1	-0.421653	0.0482732
O95352;O95352-2	Ubiquitin-like modifier-activating enzyme ATG7;Isoform 2 of Ubiquitin-like modifier-activating enzyme ATG7	ATG7	-0.498896	0.0482965
P11166	Solute carrier family 2, facilitated glucose transporter member 1	SLC2A1	0.598747	0.0483513
Q86U28	Iron-sulfur cluster assembly 2 homolog, mitochondrial	ISCA2	-0.766387	0.0484487
Q8IXI1	Mitochondrial Rho GTPase 2	RHOT2	-0.473437	0.0485972
P51452	Dual specificity protein phosphatase 3	DUSP3	0.544128	0.0487854
Q96FZ7	Charged multivesicular body protein 6	CHMP6	-0.670155	0.0489099
P55209;P55209-2	Nucleosome assembly protein 1-like 1;Isoform 2 of Nucleosome assembly protein 1-like 1	NAP1L1	-0.519483	0.0489099
Q9NUB1;Q9NUB1-2	Acetyl-coenzyme A synthetase 2-like, mitochondrial;Isoform 2 of Acetyl-coenzyme A synthetase 2-like, mitochondrial	ACSS1	-0.77803	0.0489099
P22570;P22570-3;P22570-7	NADPH:adrenodoxin oxidoreductase, mitochondrial;Isoform 3 of NADPH:adrenodoxin oxidoreductase, mitochondrial;Isoform 7 of NADPH:adrenodoxin oxidoreductase, mitochondrial	FDXR	-0.78681	0.0489099
Q5VW38;Q5VW38-2	Protein GPR107;Isoform 2 of Protein GPR107	GPR107	-0.540081	0.0489099
P61225	Ras-related protein Rap-2b	RAP2B	-0.658038	0.0496167

## Sheet: Suppl Table S6
Supplemental Table S6. Differentially expressed gestational age-specific candidate genes
Male SPTB_vs_Term
Gene	logFC	FDR
FGD4	-0.6792	5.8e-05
SIGLEC6	-2.0803	5.8e-05
ABCG2	0.9096	0.00019
SCARB1	-0.8285	0.00026
SLC22A18	1.2992	0.00041
CMAS	0.6827	0.00065
SLC2A1	-0.6777	0.00065
CLMP	1.1199	0.0013
SLC25A35	1.1882	0.0014
ZNF703	-0.766	0.0018
KRTAP26-1	-2.146	0.002
KRT14	-5.1337	0.0028
NCALD	1.1864	0.0029
ADAMTS15	1.2323	0.0037
MS4A6A	0.7111	0.006
NAA10	0.3484	0.0065
AP1S3	0.9053	0.0078
HPGDS	0.9347	0.008
TIMM23	0.2888	0.0082
DDI1	-2.6805	0.0087
AMY2B	-0.6582	0.0089
CRIP2	-0.8926	0.009
HIST1H1C	-0.5325	0.009
PLEC	-0.546	0.009
RBP7	1.534	0.012
ANPEP	1.0349	0.013
CD163	0.809	0.013
HSPD1	0.422	0.013
GLUL	0.7754	0.014
IL6ST	0.8587	0.014
SPTA1	-1.1612	0.014
ANTXR2	0.4306	0.017
BAG2	0.5167	0.017
EHD1	0.7001	0.017
PACSIN3	-0.4757	0.017
SOAT1	0.9891	0.018
CRIP1	-0.9756	0.019
CRABP2	2.1238	0.021
PAK2	0.4589	0.021
FZD10	-0.6956	0.021
CPT1A	0.6395	0.024
HAND2	1.6984	0.024
RDH10	0.3945	0.026
SOWAHC	-0.7495	0.026
TPPP3	-0.8108	0.026
CRCT1	1.9191	0.026
MRPL30	0.3511	0.03
TPBG	-0.837	0.033
PPM1A	-0.3229	0.043
MCCC2	0.3571	0.044
LYVE1	0.8522	0.045
MCM6	0.5724	0.046
FIBCD1	2.1556	0.048
FJX1	0.891	0.049
Female SPTB_vs_Term
Gene	logFC	FDR
RRM2	1.255	0.0054
NPIPB4	-1.3804	0.017
CMAS	0.8284	0.028
CENPW	0.9746	0.044
AGPAT5	1.2828	0.049

## Sheet: Suppl Table S7
Supplemental Table S7 Differentially expressed genes comparing male with female term placenta
Gene	Gene name	LogFC	FDR
DDX3Y	DEAD-box helicase 3, Y-linked	8.4447	0
USP9Y	ubiquitin specific peptidase 9, Y-linked	8.9587	3.3e-220
UTY	ubiquitously transcribed tetratricopeptide repeat containing, Y-linked	8.2096	3.2e-191
ZFY	zinc finger protein, Y-linked	7.7093	7.2e-184
PCDH11Y	protocadherin 11 Y-linked	5.5258	9.6e-167
XIST	X inactive specific transcript (non-protein coding)	-7.444	1.6e-134
RPS4Y1	ribosomal protein S4, Y-linked 1	9.8858	1.9e-104
KDM5D	lysine demethylase 5D	9.1175	1.3e-101
TTTY15	testis-specific transcript, Y-linked 15 (non-protein coding)	9.1536	1.8e-65
EIF1AY	eukaryotic translation initiation factor 1A, Y-linked	8.6186	8.8e-58
PRKY	protein kinase, Y-linked, pseudogene	5.2437	3.6e-35
LINC00278	long intergenic non-protein coding RNA 278	7.438	7.3e-17
KDM6A	lysine demethylase 6A	-0.8533	1.3e-10
RNF141	ring finger protein 141	0.8312	2.8e-09
TGM4	transglutaminase 4	20.8489	5.7e-09
TMSB4Y	thymosin beta 4, Y-linked	5.9581	1.1e-08
CD99	CD99 molecule (Xg blood group)	1.2545	1.1e-07
GYG2P1	glycogenin 2 pseudogene 1	5.3804	1.1e-07
TTTY10	testis-specific transcript, Y-linked 10 (non-protein coding)	5.7943	2.5e-07
SNORA70	small nucleolar RNA, H/ACA box 70	-1.3873	6.1e-07
TBL1Y	transducin beta like 1 Y-linked	5.2789	6.1e-07
NCL	nucleolin	0.5807	5e-06
RNU6ATAC	RNA, U6atac small nuclear (U12-dependent splicing)	-1.7071	1.8e-05
FUBP3	far upstream element binding protein 3	0.5124	2.1e-05
RNR2	l-rRNA	2.311	2.5e-05
THRAP3	thyroid hormone receptor associated protein 3	0.3665	5.1e-05
FCN3	ficolin 3	-1.5727	5.9e-05
SEC62	SEC62 homolog, preprotein translocation factor	0.6902	7.1e-05
RNU1-4	RNA, U1 small nuclear 4	-2.7449	7.4e-05
CHRAC1	chromatin accessibility complex 1	0.9303	7.4e-05
ANGPT2	angiopoietin 2	-1.4538	8.1e-05
STPG1	sperm tail PG-rich repeat containing 1	1.216	8.1e-05
TPM4	tropomyosin 4	0.4483	9.9e-05
MUC1	mucin 1, cell surface associated	2.1397	0.00016
SNORD94	small nucleolar RNA, C/D box 94	-1.6657	0.00019
SNORA67	small nucleolar RNA, H/ACA box 67	-1.9178	0.0002
SNORA6	small nucleolar RNA, H/ACA box 6	-2.0353	0.0002
YWHAE	tyrosine 3-monooxygenase/tryptophan 5-monooxygenase activation protein epsilon	0.5849	0.00022
FADS3	fatty acid desaturase 3	-0.6634	0.00023
SPOCK2	SPARC/osteonectin, cwcv and kazal like domains proteoglycan 2	-1.9718	0.0003
FAM177A1	family with sequence similarity 177 member A1	0.5165	0.0003
EIF5B	eukaryotic translation initiation factor 5B	0.491	0.00032
SNORD3A	small nucleolar RNA, C/D box 3A	-1.3508	0.00034
SNORA71D	small nucleolar RNA, H/ACA box 71D	-2.3501	0.00038
SNORA20	small nucleolar RNA, H/ACA box 20	-1.5402	0.0004
KRT6A	keratin 6A	7.2199	0.00044
PNRC2	proline rich nuclear receptor coactivator 2	0.308	0.00048
LINC00938	long intergenic non-protein coding RNA 938	0.618	0.00048
VAMP7	vesicle associated membrane protein 7	0.6727	0.00053
SNORA44	small nucleolar RNA, H/ACA box 44	-2.589	0.00057
SERPINB10	serpin family B member 10	2.9187	0.00069
PLAG1	PLAG1 zinc finger	0.5649	0.00069
NLGN4Y	neuroligin 4, Y-linked	4.9249	0.00069
GMCL1	germ cell-less, spermatogenesis associated 1	0.722	0.00069
RAB18	RAB18, member RAS oncogene family	0.4537	0.00078
HBB	hemoglobin subunit beta	-1.5474	0.00083
MPO	myeloperoxidase	-2.7565	0.00083
CAMP	cathelicidin antimicrobial peptide	-3.2319	0.00096
H19	H19, imprinted maternally expressed transcript (non-protein coding)	1.442	0.001
FAM126B	family with sequence similarity 126 member B	0.4089	0.0011
SPCS2	signal peptidase complex subunit 2	0.6039	0.0012
FAM91A1	family with sequence similarity 91 member A1	0.4442	0.0012
IMPAD1	inositol monophosphatase domain containing 1	0.5557	0.0014
PSG7	pregnancy specific beta-1-glycoprotein 7 (gene/pseudogene)	3.4493	0.0017
SMARCE1	SWI/SNF related, matrix associated, actin dependent regulator of chromatin, subfamily e, member 1	0.425	0.0017
CHST2	carbohydrate sulfotransferase 2	-1.1762	0.0018
SH3TC1	SH3 domain and tetratricopeptide repeats 1	-1.2251	0.0018
SEC63	SEC63 homolog, protein translocation regulator	0.3844	0.0019
IAH1	isoamyl acetate hydrolyzing esterase 1 (putative)	-0.5901	0.0019
KLHL5	kelch like family member 5	0.6029	0.002
SAFB	scaffold attachment factor B	0.4171	0.0021
LSM14A	LSM14A, mRNA processing body assembly factor	0.4731	0.0021
SIPA1	signal-induced proliferation-associated 1	-0.6748	0.0022
DDX11L2	DEAD/H-box helicase 11 like 2	-2.463	0.0022
USP10	ubiquitin specific peptidase 10	0.424	0.0023
SNORA68	small nucleolar RNA, H/ACA box 68	-1.5337	0.0023
MUM1L1	MUM1 like 1	0.8541	0.0023
TSIX	TSIX transcript, XIST antisense RNA	-5.1111	0.0024
SLC6A15	solute carrier family 6 member 15	1.2635	0.0024
PRKAR1A	protein kinase cAMP-dependent type I regulatory subunit alpha	0.4574	0.0025
SERBP1	SERPINE1 mRNA binding protein 1	0.4908	0.0025
SLA	Src like adaptor	-0.6839	0.0026
GGTLC2	gamma-glutamyltransferase light chain 2	2.9046	0.0027
SNORA5A	small nucleolar RNA, H/ACA box 5A	-1.5677	0.0027
EIF3A	eukaryotic translation initiation factor 3 subunit A	0.299	0.0029
NRK	Nik related kinase	0.8041	0.0029
CD53	CD53 molecule	-0.7671	0.0031
VMA21	VMA21, vacuolar ATPase assembly factor	0.4408	0.0034
ARL10	ADP ribosylation factor like GTPase 10	-0.9661	0.0034
NPIPB4	nuclear pore complex interacting protein family member B4	-1.2757	0.0035
SNORA23	small nucleolar RNA, H/ACA box 23	-1.2925	0.0035
CTSZ	cathepsin Z	0.4858	0.0036
NUDT9	nudix hydrolase 9	0.5522	0.0037
FGD4	FYVE, RhoGEF and PH domain containing 4	0.3486	0.0039
OARD1	O-acyl-ADP-ribose deacylase 1	0.4864	0.004
AADACL3	arylacetamide deacetylase like 3	2.7702	0.0046
RTF1	RTF1 homolog, Paf1/RNA polymerase II complex component	0.4264	0.005
NUCKS1	nuclear casein kinase and cyclin dependent kinase substrate 1	0.3674	0.0052
SMG1P1	SMG1 pseudogene 1	-0.7968	0.0052
C11orf58	chromosome 11 open reading frame 58	0.3993	0.0054
SNORA64	small nucleolar RNA, H/ACA box 64	-2.0277	0.0054
SLC39A11	solute carrier family 39 member 11	0.7613	0.0054
MZT1	mitotic spindle organizing protein 1	0.5849	0.0054
SHANK3	SH3 and multiple ankyrin repeat domains 3	-0.7467	0.0056
PDZD8	PDZ domain containing 8	0.3432	0.0056
CAMSAP2	calmodulin regulated spectrin associated protein family member 2	0.4425	0.0057
LOC101928226	uncharacterized LOC101928226	-5.5843	0.0062
TSNAX	translin associated factor X	0.5467	0.0065
SNORA52	small nucleolar RNA, H/ACA box 52	-1.625	0.0065
RNU5B-1	RNA, U5B small nuclear 1	-2.9332	0.0067
ITGB7	integrin subunit beta 7	-1.374	0.007
MMGT1	membrane magnesium transporter 1	0.3787	0.0075
RPS4X	ribosomal protein S4, X-linked	-0.5474	0.0077
RDX	radixin	0.3082	0.0078
SNORA27	small nucleolar RNA, H/ACA box 27	-1.8567	0.0078
NUDT10	nudix hydrolase 10	-6.2418	0.0082
AVPR1A	arginine vasopressin receptor 1A	3.6437	0.0084
SENP2	SUMO1/sentrin/SMT3 specific peptidase 2	0.3494	0.0084
ZFX	zinc finger protein, X-linked	-0.416	0.0087
RORA	RAR related orphan receptor A	0.5288	0.0088
DLEU2	deleted in lymphocytic leukemia 2 (non-protein coding)	-0.8002	0.0088
BRMS1L	breast cancer metastasis-suppressor 1 like	0.4045	0.0088
ICAM2	intercellular adhesion molecule 2	-0.8803	0.0093
OBSCN	obscurin, cytoskeletal calmodulin and titin-interacting RhoGEF	-1.0214	0.0093
GNG12	G protein subunit gamma 12	0.6076	0.0099
SCARNA18	small Cajal body-specific RNA 18	-3.0311	0.0099
RNR1	s-rRNA	2.0832	0.01
TNNC1	troponin C1, slow skeletal and cardiac type	-1.3962	0.01
HNRNPR	heterogeneous nuclear ribonucleoprotein R	0.3657	0.01
DDX42	DEAD-box helicase 42	0.3121	0.01
RNU4-2	RNA, U4 small nuclear 2	-1.3515	0.01
ZNF586	zinc finger protein 586	-0.5289	0.01
MED10	mediator complex subunit 10	0.6741	0.01
LRG1	leucine rich alpha-2-glycoprotein 1	-1.3038	0.01
KRT24	keratin 24	8.4444	0.01
VGLL3	vestigial like family member 3	0.7464	0.01
C16orf52	chromosome 16 open reading frame 52	0.4763	0.01
ALPPL2	alkaline phosphatase, placental like 2	3.9353	0.011
TM9SF3	transmembrane 9 superfamily member 3	0.4873	0.011
SLC25A42	solute carrier family 25 member 42	-1.073	0.011
GTF2A1	general transcription factor IIA subunit 1	0.5728	0.012
MBNL2	muscleblind like splicing regulator 2	0.4577	0.012
RCAN3	RCAN family member 3	0.4949	0.012
KPNA4	karyopherin subunit alpha 4	0.331	0.013
SRGN	serglycin	-0.8181	0.013
CD2AP	CD2 associated protein	0.4753	0.014
SNORA66	small nucleolar RNA, H/ACA box 66	-2.9153	0.014
TMED7	transmembrane p24 trafficking protein 7	0.616	0.014
ACBD3	acyl-CoA binding domain containing 3	0.4705	0.014
RNF170	ring finger protein 170	0.4116	0.015
SCARNA16	small Cajal body-specific RNA 16	-1.1579	0.015
RNU4ATAC	RNA, U4atac small nuclear (U12-dependent splicing)	-2.7193	0.015
PCAT19	prostate cancer associated transcript 19 (non-protein coding)	-1.1497	0.015
CSPG4	chondroitin sulfate proteoglycan 4	-1.197	0.016
OSBP2	oxysterol binding protein 2	-1.0035	0.016
ANAPC13	anaphase promoting complex subunit 13	0.5181	0.016
TRIM47	tripartite motif containing 47	-1.0099	0.016
SMIM13	small integral membrane protein 13	0.4147	0.016
PDK3	pyruvate dehydrogenase kinase 3	0.8007	0.017
GPR132	G protein-coupled receptor 132	-1.0736	0.017
NMRK1	nicotinamide riboside kinase 1	-0.4414	0.017
SNORA61	small nucleolar RNA, H/ACA box 61	-1.5966	0.017
HCK	HCK proto-oncogene, Src family tyrosine kinase	-0.6279	0.018
IFI27	interferon alpha inducible protein 27	-1.1495	0.018
SRP72	signal recognition particle 72	0.3571	0.018
CLSTN3	calsyntenin 3	0.7854	0.018
RNU5A-1	RNA, U5A small nuclear 1	-2.6413	0.018
CXorf36	chromosome X open reading frame 36	-0.8893	0.018
THEMIS2	thymocyte selection associated family member 2	-0.7867	0.019
NOD1	nucleotide binding oligomerization domain containing 1	-0.5684	0.019
FTCD	formimidoyltransferase cyclodeaminase	-1.6909	0.019
GIGYF2	GRB10 interacting GYF protein 2	0.2628	0.019
SLC7A5P2	solute carrier family 7 member 5 pseudogene 2	-0.5909	0.019
SNORA21	small nucleolar RNA, H/ACA box 21	-1.9336	0.019
SNORA7B	small nucleolar RNA, H/ACA box 7B	-1.3243	0.019
FTX	FTX transcript, XIST regulator (non-protein coding)	-0.8125	0.019
LOC101929747	uncharacterized LOC101929747	0.7781	0.02
MSLN	mesothelin	4.8706	0.021
SNORA38	small nucleolar RNA, H/ACA box 38	-1.5367	0.021
TRIM27	tripartite motif containing 27	-0.4112	0.022
SRP14	signal recognition particle 14	0.3835	0.022
REEP5	receptor accessory protein 5	0.5649	0.022
HIST1H2AK	histone cluster 1 H2A family member k	-0.8878	0.022
ABCC3	ATP binding cassette subfamily C member 3	-0.8723	0.022
CLEC4E	C-type lectin domain family 4 member E	-1.4073	0.022
SNORA71B	small nucleolar RNA, H/ACA box 71B	-2.0748	0.022
LINC00628	long intergenic non-protein coding RNA 628	-1.0607	0.022
C5orf56	chromosome 5 open reading frame 56	-0.8016	0.022
NEO1	neogenin 1	0.8679	0.023
ST18	ST18, C2H2C-type zinc finger	0.768	0.023
G3BP2	G3BP stress granule assembly factor 2	0.3901	0.023
PDLIM5	PDZ and LIM domain 5	0.4142	0.023
TMX4	thioredoxin related transmembrane protein 4	0.8327	0.023
LRRC58	leucine rich repeat containing 58	0.4155	0.023
COL27A1	collagen type XXVII alpha 1 chain	1.5671	0.024
SNORA18	small nucleolar RNA, H/ACA box 18	-1.4798	0.024
KCNE3	potassium voltage-gated channel subfamily E regulatory subunit 3	-0.7619	0.025
DSTN	destrin, actin depolymerizing factor	0.4055	0.025
CAPN11	calpain 11	-2.274	0.025
PCDHB11	protocadherin beta 11	-1.3272	0.025
EMC7	ER membrane protein complex subunit 7	0.5826	0.025
CERS4	ceramide synthase 4	-1.2306	0.025
MAL2	mal, T-cell differentiation protein 2 (gene/pseudogene)	0.6417	0.025
C9	complement C9	-1.7338	0.026
HDAC2	histone deacetylase 2	0.3011	0.026
PKIA	cAMP-dependent protein kinase inhibitor alpha	0.877	0.026
CIR1	corepressor interacting with RBPJ, 1	0.4235	0.026
PMVK	phosphomevalonate kinase	0.6259	0.026
CEP72	centrosomal protein 72	-1.4697	0.026
REEP3	receptor accessory protein 3	0.5143	0.026
KCNK1	potassium two pore domain channel subfamily K member 1	0.9265	0.027
NNMT	nicotinamide N-methyltransferase	-0.8408	0.027
PNN	pinin, desmosome associated protein	0.5495	0.027
VAV1	vav guanine nucleotide exchange factor 1	-0.6029	0.027
KDM5C	lysine demethylase 5C	-0.534	0.027
ZFR	zinc finger RNA binding protein	0.283	0.027
CA1	carbonic anhydrase 1	-1.5176	0.028
DSG1	desmoglein 1	6.28	0.028
PPM1A	protein phosphatase, Mg2+/Mn2+ dependent 1A	0.3389	0.028
RAB2A	RAB2A, member RAS oncogene family	0.4909	0.028
RAB7A	RAB7A, member RAS oncogene family	0.4676	0.028
ASMTL	acetylserotonin O-methyltransferase like	0.831	0.028
LGALS14	galectin 14	1.396	0.028
LRRK2	leucine rich repeat kinase 2	-0.736	0.028
TMC8	transmembrane channel like 8	-0.9238	0.028
SNORA14B	small nucleolar RNA, H/ACA box 14B	-2.043	0.028
SNORD3C	small nucleolar RNA, C/D box 3C	-1.7308	0.028
MTNR1B	melatonin receptor 1B	-2.0195	0.029
NFIX	nuclear factor I X	-0.8907	0.029
EIF2S3	eukaryotic translation initiation factor 2 subunit gamma	-0.3662	0.03
TXK	TXK tyrosine kinase	0.7371	0.03
CD300C	CD300c molecule	-1.4388	0.03
PABPC1L	poly(A) binding protein cytoplasmic 1 like	-0.9861	0.03
KANK3	KN motif and ankyrin repeat domains 3	-0.8093	0.03
MIR100HG	mir-100-let-7a-2-mir-125b-1 cluster host gene	0.7555	0.03
SASH3	SAM and SH3 domain containing 3	-0.6837	0.031
NDUFS6	NADH:ubiquinone oxidoreductase subunit S6	0.5088	0.032
ARPP19	cAMP regulated phosphoprotein 19	0.3283	0.032
DICER1	dicer 1, ribonuclease III	0.2522	0.032
FAM212A	family with sequence similarity 212 member A	-1.0558	0.032
PPAT	phosphoribosyl pyrophosphate amidotransferase	0.4649	0.033
EIF3J	eukaryotic translation initiation factor 3 subunit J	0.3334	0.033
MMD	monocyte to macrophage differentiation associated	0.5592	0.033
DENND1B	DENN domain containing 1B	0.3761	0.033
SNORA63	small nucleolar RNA, H/ACA box 63	-1.4541	0.034
LOC101928422	TRPM8 channel-associated factor 2-like	3.8545	0.034
SMAD6	SMAD family member 6	-0.4547	0.035
RNU5E-1	RNA, U5E small nuclear 1	-2.7631	0.035
APOE	apolipoprotein E	-1.0875	0.036
SNORA9	small nucleolar RNA, H/ACA box 9	-2.2022	0.036
SNORA37	small nucleolar RNA, H/ACA box 37	-1.2014	0.036
ADAM10	ADAM metallopeptidase domain 10	0.5478	0.037
DNALI1	dynein axonemal light intermediate chain 1	0.9915	0.037
RGS19	regulator of G protein signaling 19	-0.6502	0.037
CRISP3	cysteine rich secretory protein 3	-3.6853	0.037
XPO7	exportin 7	0.2477	0.037
CRIM1	cysteine rich transmembrane BMP regulator 1	0.7103	0.037
ZCCHC3	zinc finger CCHC-type containing 3	0.5034	0.037
SFXN1	sideroflexin 1	0.4016	0.037
AFMID	arylformamidase	-0.697	0.037
BCL2A1	BCL2 related protein A1	-1.2677	0.038
GPATCH4	G-patch domain containing 4	0.5604	0.039
APOC3	apolipoprotein C3	4.8084	0.04
MYO1F	myosin IF	-0.5879	0.04
PTPN11	protein tyrosine phosphatase, non-receptor type 11	0.4058	0.04
RNY1	RNA, Ro-associated Y1	-1.4791	0.04
RNY4	RNA, Ro-associated Y4	-4.4448	0.04
MAP7	microtubule associated protein 7	0.3986	0.04
ZMYND11	zinc finger MYND-type containing 11	0.3039	0.04
DNAJB11	DnaJ heat shock protein family (Hsp40) member B11	0.4613	0.04
DDIT4	DNA damage inducible transcript 4	-1.0405	0.04
FAM160B1	family with sequence similarity 160 member B1	0.2932	0.04
RNU12	RNA, U12 small nuclear	-2.558	0.04
UBE2V2	ubiquitin conjugating enzyme E2 V2	0.4864	0.041
ARHGAP25	Rho GTPase activating protein 25	-0.5936	0.041
RHCG	Rh family C glycoprotein	3.2853	0.041
FGD2	FYVE, RhoGEF and PH domain containing 2	-0.7597	0.041
SNORA14A	small nucleolar RNA, H/ACA box 14A	-1.2224	0.041
SNORD13	small nucleolar RNA, C/D box 13	-1.7774	0.041
CDS1	CDP-diacylglycerol synthase 1	0.4927	0.042
ACSL1	acyl-CoA synthetase long chain family member 1	-0.437	0.042
ITGAM	integrin subunit alpha M	-0.6563	0.042
RNASET2	ribonuclease T2	-0.7236	0.042
SERPINB7	serpin family B member 7	2.2231	0.042
ERLIN2	ER lipid raft associated 2	0.4432	0.042
TMEM106B	transmembrane protein 106B	0.5702	0.042
ELOVL5	ELOVL fatty acid elongase 5	0.4671	0.042
SNORA80B	small nucleolar RNA, H/ACA box 80B	-2.4799	0.042
CLIP1	CAP-Gly domain containing linker protein 1	0.3041	0.043
PLAA	phospholipase A2 activating protein	0.2425	0.043
LRP12	LDL receptor related protein 12	-0.9705	0.043
PLA2G12A	phospholipase A2 group XIIA	0.418	0.043
NSRP1	nuclear speckle splicing regulatory protein 1	0.5674	0.043
KIF3B	kinesin family member 3B	0.3817	0.044
BEX4	brain expressed X-linked 4	0.5708	0.044
MMP28	matrix metallopeptidase 28	-1.2069	0.044
TCP11L2	t-complex 11 like 2	0.2976	0.044
ING1	inhibitor of growth family member 1	0.4414	0.045
NAA10	N(alpha)-acetyltransferase 10, NatA catalytic subunit	-0.4895	0.045
ZRANB2	zinc finger RANBP2-type containing 2	0.3749	0.045
CORO1A	coronin 1A	-0.7078	0.045
CPNE5	copine 5	-2.0038	0.045
TMEM217	transmembrane protein 217	-2.7981	0.045
YTHDF3	YTH N6-methyladenosine RNA binding protein 3	0.2917	0.045
FMNL3	formin like 3	-0.6344	0.046
GXYLT1	glucoside xylosyltransferase 1	0.3646	0.046
RYBP	RING1 and YY1 binding protein	0.6145	0.048
DNAJB14	DnaJ heat shock protein family (Hsp40) member B14	0.4282	0.048
NHLRC2	NHL repeat containing 2	0.3506	0.048
AGAP9	ArfGAP with GTPase domain, ankyrin repeat and PH domain 9	-1.0932	0.048
HIST1H3H	histone cluster 1 H3 family member h	-0.6999	0.049
SNORA71A	small nucleolar RNA, H/ACA box 71A	-1.6214	0.049
SNORD116-16	small nucleolar RNA, C/D box 116-16	-3.2494	0.049
KRT5	keratin 5	8.9915	0.05
PAFAH1B2	platelet activating factor acetylhydrolase 1b catalytic subunit 2	0.4187	0.05
ZBED1	zinc finger BED-type containing 1	0.4977	0.05
RNU2-2P	RNA, U2 small nuclear 2, pseudogene	-0.8493	0.05
ARHGEF28	Rho guanine nucleotide exchange factor 28	-2.1816	0.05
C1orf54	chromosome 1 open reading frame 54	-0.807	0.05

## Sheet: Suppl Table S8
Supplemental Table S8 Differentially expressed genes comparing male with female SPTB placenta
Gene	Gene name	LogFC	FDR
DDX3Y	DEAD-box helicase 3, Y-linked	8.8554	0
UTY	ubiquitously transcribed tetratricopeptide repeat containing, Y-linked	8.3331	1.1e-214
RPS4Y1	ribosomal protein S4, Y-linked 1	8.8097	2.6e-170
PCDH11Y	protocadherin 11 Y-linked	5.2022	5.5e-170
USP9Y	ubiquitin specific peptidase 9, Y-linked	9.4104	1.3e-149
ZFY	zinc finger protein, Y-linked	8.7278	1.5e-136
TTTY15	testis-specific transcript, Y-linked 15 (non-protein coding)	8.1274	4.8e-77
KDM5D	lysine demethylase 5D	9.4509	1.5e-71
EIF1AY	eukaryotic translation initiation factor 1A, Y-linked	8.9617	3.9e-46
PRKY	protein kinase, Y-linked, pseudogene	6.9806	2.3e-25
XIST	X inactive specific transcript (non-protein coding)	-5.9162	2.2e-23
LINC00278	long intergenic non-protein coding RNA 278	7.8199	2.1e-18
NDP	NDP, norrin cystine knot growth factor	23.3801	9.1e-12
GYG2P1	glycogenin 2 pseudogene 1	6.6277	1.2e-10
KDM6A	lysine demethylase 6A	-0.7858	4.6e-10
TTTY10	testis-specific transcript, Y-linked 10 (non-protein coding)	6.2275	2.6e-08
ZFX	zinc finger protein, X-linked	-0.5716	5.5e-08
TMSB4Y	thymosin beta 4, Y-linked	5.7771	1.5e-07
IGFBP1	insulin like growth factor binding protein 1	9.3113	5.9e-07
KCNQ3	potassium voltage-gated channel subfamily Q member 3	4.0301	1e-06
ADAMTS4	ADAM metallopeptidase with thrombospondin type 1 motif 4	1.9224	1.2e-06
EIF1AX	eukaryotic translation initiation factor 1A, X-linked	-0.7758	1.6e-06
PIPOX	pipecolic acid and sarcosine oxidase	4.7431	2e-06
FAT2	FAT atypical cadherin 2	3.9902	3.3e-06
HLA-G	major histocompatibility complex, class I, G	6.3054	6.8e-06
RNR2	l-rRNA	2.8324	9.3e-06
CRABP2	cellular retinoic acid binding protein 2	3.0342	2e-05
TBL1Y	transducin beta like 1 Y-linked	5.3359	2.4e-05
TP53I11	tumor protein p53 inducible protein 11	0.9641	0.00019
MEDAG	mesenteric estrogen dependent adipogenesis	3.4529	0.0002
KCNK12	potassium two pore domain channel subfamily K member 12	4.0357	0.00022
ASPHD2	aspartate beta-hydroxylase domain containing 2	3.6417	0.00022
TLE6	transducin like enhancer of split 6	1.8193	0.00022
OR5P3	olfactory receptor family 5 subfamily P member 3	3.3373	0.00022
OMD	osteomodulin	5.7287	0.00026
PRG2	proteoglycan 2, pro eosinophil major basic protein	4.8289	0.00026
HIST1H2BG	histone cluster 1 H2B family member g	-1.1317	0.00029
STAB2	stabilin 2	6.6098	0.00029
AMZ1	archaelysin family metallopeptidase 1	3.638	0.00032
CTNND2	catenin delta 2	3.2568	0.00049
TAC3	tachykinin 3	4.8166	0.00053
CXorf36	chromosome X open reading frame 36	-1.0953	0.00053
CHRDL1	chordin like 1	8.303	0.00053
HSPG2	heparan sulfate proteoglycan 2	1.3141	0.0006
SLC17A8	solute carrier family 17 member 8	2.6446	0.0006
AADACL3	arylacetamide deacetylase like 3	5.7166	0.00075
PRUNE2	prune homolog 2	4.356	0.00079
CRLF1	cytokine receptor like factor 1	1.7001	0.001
GKN1	gastrokine 1	6.7282	0.0012
B3GNT7	UDP-GlcNAc:betaGal beta-1,3-N-acetylglucosaminyltransferase 7	2.8186	0.0012
YIPF6	Yip1 domain family member 6	-0.5248	0.0012
MTRNR2L8	MT-RNR2-like 8	3.8701	0.0013
RFPL4B	ret finger protein like 4B	5.428	0.0014
MTRNR2L2	MT-RNR2-like 2	3.2798	0.0014
CXorf56	chromosome X open reading frame 56	-0.6121	0.0015
ASAP3	ArfGAP with SH3 domain, ankyrin repeat and PH domain 3	1.4473	0.0016
ARSK	arylsulfatase family member K	0.652	0.002
NOTUM	notum, palmitoleoyl-protein carboxylesterase	3.0853	0.0023
IGSF10	immunoglobulin superfamily member 10	2.2558	0.0024
FMN2	formin 2	-2.861	0.0025
DAW1	dynein assembly factor with WD repeats 1	4.5387	0.003
CAMK2D	calcium/calmodulin dependent protein kinase II delta	-0.7386	0.0032
XK	X-linked Kx blood group	-1.0247	0.0032
RNR1	s-rRNA	2.5492	0.0035
PROK1	prokineticin 1	1.6302	0.0035
LRRN4CL	LRRN4 C-terminal like	6.2031	0.0036
MGAT5	mannosyl (alpha-1,6-)-glycoprotein beta-1,6-N-acetyl-glucosaminyltransferase	0.6329	0.0042
IGF2	insulin like growth factor 2	1.6071	0.0056
SCUBE3	signal peptide, CUB domain and EGF like domain containing 3	2.707	0.0056
PCSK6	proprotein convertase subtilisin/kexin type 6	1.4247	0.0059
OSMR	oncostatin M receptor	-0.7961	0.0059
SLC17A4	solute carrier family 17 member 4	4.917	0.0062
ARMS2	age-related maculopathy susceptibility 2	-3.0575	0.0064
CILP	cartilage intermediate layer protein	3.6493	0.0067
PDIA5	protein disulfide isomerase family A member 5	0.7829	0.0067
MRAP	melanocortin 2 receptor accessory protein	3.9726	0.0067
ENTPD3	ectonucleoside triphosphate diphosphohydrolase 3	6.4452	0.0072
NCF2	neutrophil cytosolic factor 2	0.8893	0.0073
LINC00200	long intergenic non-protein coding RNA 200	-3.8503	0.0073
SCARA5	scavenger receptor class A member 5	3.7874	0.0085
HSPB6	heat shock protein family B (small) member 6	1.8587	0.0088
DIO2	iodothyronine deiodinase 2	3.8606	0.009
FGG	fibrinogen gamma chain	9.6239	0.009
EFHC2	EF-hand domain containing 2	2.2115	0.0094
ANKRD36BP2	ankyrin repeat domain 36B pseudogene 2	-1.6303	0.0095
NELL2	neural EGFL like 2	-2.9668	0.0096
MS4A2	membrane spanning 4-domains A2	4.3013	0.01
NTS	neurotensin	-3.7459	0.01
PTGER3	prostaglandin E receptor 3	3.6035	0.01
UPF3A	UPF3A, regulator of nonsense mediated mRNA decay	0.4444	0.01
KCNJ15	potassium voltage-gated channel subfamily J member 15	1.1673	0.011
NOG	noggin	3.6134	0.011
PCYOX1	prenylcysteine oxidase 1	0.5996	0.011
EGFR-AS1	EGFR antisense RNA 1	3.5046	0.011
STS	steroid sulfatase	-0.8804	0.012
PDE6H	phosphodiesterase 6H	4.8023	0.012
HIST1H2BI	histone cluster 1 H2B family member i	-1.5001	0.012
HIST1H2AG	histone cluster 1 H2A family member g	-1.3695	0.012
FAM69B	family with sequence similarity 69 member B	-0.7769	0.012
COX7B2	cytochrome c oxidase subunit 7B2	-3.5716	0.012
GREB1	growth regulation by estrogen in breast cancer 1	4.3526	0.013
HBM	hemoglobin subunit mu	-1.621	0.014
HMGCS2	3-hydroxy-3-methylglutaryl-CoA synthase 2	1.806	0.014
SERPINE2	serpin family E member 2	1.9472	0.014
HIST1H3H	histone cluster 1 H3 family member h	-1.3941	0.014
CITED2	Cbp/p300 interacting transactivator with Glu/Asp rich carboxy-terminal domain 2	1.1509	0.014
NLGN4Y	neuroligin 4, Y-linked	4.0314	0.014
ACSL6	acyl-CoA synthetase long chain family member 6	-1.5996	0.014
SERPING1	serpin family G member 1	1.0764	0.016
HLA-J	major histocompatibility complex, class I, J (pseudogene)	4.7153	0.016
ICAM2	intercellular adhesion molecule 2	-0.7532	0.016
MTNR1B	melatonin receptor 1B	-1.4031	0.016
SPTA1	spectrin alpha, erythrocytic 1	-0.9816	0.016
PLA2G7	phospholipase A2 group VII	2.4082	0.016
HIST1H2AI	histone cluster 1 H2A family member i	-1.4163	0.016
HIST1H2AB	histone cluster 1 H2A family member b	-1.4457	0.016
REPS2	RALBP1 associated Eps domain containing 2	1.391	0.016
GLB1L2	galactosidase beta 1 like 2	3.7361	0.016
SH3D19	SH3 domain containing 19	0.5338	0.016
PSMC5	proteasome 26S subunit, ATPase 5	0.4793	0.017
ALDH1A2	aldehyde dehydrogenase 1 family member A2	4.3368	0.017
CRCT1	cysteine rich C-terminal 1	2.1024	0.017
EIF2S3	eukaryotic translation initiation factor 2 subunit gamma	-0.3916	0.018
HTRA1	HtrA serine peptidase 1	-1.3093	0.018
IL3RA	interleukin 3 receptor subunit alpha	1.8306	0.019
CD22	CD22 molecule	2.2139	0.021
LOXL1	lysyl oxidase like 1	1.2496	0.021
LTK	leukocyte receptor tyrosine kinase	-0.9154	0.021
CROT	carnitine O-octanoyltransferase	0.4637	0.021
SYT8	synaptotagmin 8	2.2415	0.021
GYPA	glycophorin A (MNS blood group)	-1.5993	0.023
NRCAM	neuronal cell adhesion molecule	0.7853	0.023
TSIX	TSIX transcript, XIST antisense RNA	-6.1158	0.023
DIRAS2	DIRAS family GTPase 2	7.1279	0.023
ISM2	isthmin 2	1.0285	0.023
HIST1H2AE	histone cluster 1 H2A family member e	-0.8737	0.024
HIST1H2AD	histone cluster 1 H2A family member d	-1.2009	0.027
TMEM141	transmembrane protein 141	-0.6685	0.027
IL13RA2	interleukin 13 receptor subunit alpha 2	-2.6361	0.028
ACVR1B	activin A receptor type 1B	0.6894	0.03
ADAM19	ADAM metallopeptidase domain 19	0.9839	0.03
NDUFB11	NADH:ubiquinone oxidoreductase subunit B11	-0.5901	0.03
HIST1H1E	histone cluster 1 H1 family member e	-0.569	0.031
BTG2	BTG anti-proliferation factor 2	0.5349	0.031
SEMA5A	semaphorin 5A	2.0294	0.031
SPSB1	splA/ryanodine receptor domain and SOCS box containing 1	1.2703	0.031
FAM43B	family with sequence similarity 43 member B	4.7947	0.031
ASCL2	achaete-scute family bHLH transcription factor 2	3.2544	0.032
PRL	prolactin	7.1279	0.032
HIST1H2BJ	histone cluster 1 H2B family member j	-1.1636	0.034
CLCA2	chloride channel accessory 2	-1.741	0.034
WARS	tryptophanyl-tRNA synthetase	-0.6085	0.036
SLC12A8	solute carrier family 12 member 8	2.5754	0.036
FN1	fibronectin 1	2.4706	0.037
XCR1	X-C motif chemokine receptor 1	2.7089	0.037
UAP1	UDP-N-acetylglucosamine pyrophosphorylase 1	-0.3246	0.038
AHSP	alpha hemoglobin stabilizing protein	-1.425	0.038
SOD3	superoxide dismutase 3	0.8419	0.039
FHOD3	formin homology 2 domain containing 3	2.6078	0.039
RXFP1	relaxin/insulin like family peptide receptor 1	3.7736	0.041
TTC39C	tetratricopeptide repeat domain 39C	1.0095	0.041
HSD17B10	hydroxysteroid 17-beta dehydrogenase 10	-0.6013	0.042
VNN2	vanin 2	-1.1202	0.042
CLDN8	claudin 8	-1.6966	0.042
THRB	thyroid hormone receptor beta	0.5753	0.045
AKR1C3	aldo-keto reductase family 1 member C3	-1.6961	0.045
ALDH3B1	aldehyde dehydrogenase 3 family member B1	0.9758	0.046
GATM	glycine amidinotransferase	-0.8794	0.046
RPS4X	ribosomal protein S4, X-linked	-0.7171	0.046
TAF1B	TATA-box binding protein associated factor, RNA polymerase I subunit B	-0.5419	0.046
VSTM2L	V-set and transmembrane domain containing 2 like	3.5231	0.046
HOXD10	homeobox D10	4.6239	0.048
NEURL1B	neuralized E3 ubiquitin protein ligase 1B	-0.7366	0.048
LOC101928230	uncharacterized LOC101928230	1.9184	0.048
ISLR	immunoglobulin superfamily containing leucine rich repeat	3.4564	0.049
FGFBP1	fibroblast growth factor binding protein 1	5.4875	0.049
RTN4RL2	reticulon 4 receptor like 2	4.079	0.049
TTR	transthyretin	4.0573	0.05
TRIM71	tripartite motif containing 71	1.8952	0.05
PRKXP1	protein kinase, X-linked, pseudogene 1	1.6014	0.05

## Sheet: Suppl Table S9
Supplemental Table S9. Canonical pathways altered comparing male with female SPTB placenta
Ingenuity Canonical Pathways	p-value	z-Score	Genes
Acute Phase Response Signaling	0.00218776	——	CRABP2,FGG,FN1,OSMR,SERPING1,TTR
RAR Activation	0.00316228	——	AKR1C3,ALDH1A2,CITED2,CRABP2,IL3RA,PSMC5
TR/RXR Activation	0.00346737	——	AKR1C3,DIO2,TBL1Y,THRB
Regulation of eIF4 and p70S6K Signaling	0.00630957	——	EIF1AX,EIF1AY,EIF2S3,RPS4X,RPS4Y1
VEGF Signaling	0.00630957	——	EIF1AX,EIF1AY,EIF2S3,PROK1
EIF2 Signaling	0.00645654	——	EIF1AX,EIF1AY,EIF2S3,RPS4X,RPS4Y1,WARS1
Histamine Degradation	0.00691831	——	ALDH1A2,ALDH3B1
Oxidative Ethanol Degradation III	0.00851138	——	ALDH1A2,ALDH3B1
Fatty Acid β-oxidation	0.00954993	——	ALDH1A2,ALDH3B1
Putrescine Degradation III	0.0104713	——	ALDH1A2,ALDH3B1
Eicosanoid Signaling	0.0128825	——	AKR1C3,PLA2G7,PTGER3
Tryptophan Degradation X (Mammalian, via Tryptamine)	0.0144544	——	ALDH1A2,ALDH3B1
Melatonin Signaling	0.0162181	——	CAMK2D,MTNR1B,NOTUM
Dopamine Degradation	0.0204174	——	ALDH1A2,ALDH3B1
Retinoate Biosynthesis I	0.0245471	——	AKR1C3,ALDH1A2
LPS/IL-1 Mediated Inhibition of RXR Function	0.025704	——	ACSL6,ALDH1A2,ALDH3B1,HMGCS2,SOD3
Noradrenaline and Adrenaline Degradation	0.0275423	——	ALDH1A2,ALDH3B1
Crosstalk between Dendritic Cells and Natural Killer Cells	0.0281838	——	CAMK2D,HLA-G,IL3RA
Estrogen Biosynthesis	0.0371535	——	AKR1C3,HSD17B10
Neuropathic Pain Signaling In Dorsal Horn Neurons	0.0389045	——	CAMK2D,KCNQ3,NOTUM

## Sheet: Suppl Table S10
Supplemental Table S10. Metabolic processes disrupted in male SPTB placenta
Diseases or Functions Annotation	p-Value	Activation z-score	# Genes	Genes
Synthesis of nucleotide	3.88e-07	1.594	36	ABCB1,RXFP1,ADA,CRH,MTHFD1,TGFB1,NADK,DKK1,HPRT1,NR2C2,ADCY1,INHBA,GPER1,CAT,MRAP,PNP,PPA1,CUL4B,SLC26A2,PGD,ANGPT2,PPAT,SGMS1,ACOT7,CRY1,ATP5MC1,ADORA2B,PTH1R,NMNAT1,SLC39A9,ADORA3,LEP,RGS10,RAMP1,NOTCH3,NNMT
Concentration of lipid	9.59e-07	-0.944	67	ADA,BHLHE40,AKR1B1,NPC1,TGFB1,GNE,RILP,MRAS,INHA,RBP4,SREBF2,RCN3,ADCY1,INHBA,GPER1,GHR,PLA2G4A,GAS7,INSIG1,SMPD2,NCOA1,VEGFA,SGMS1,RORA,ESYT3,KDM3A,PLA2G2A,NEDD4L,CHST10,ABCB1,CRH,UTP14C,ST3GAL5,NR2C2,STARD4,LDLR,MRC1,MRAP,PRL,SLC4A5,DGKZ,GSTA1,DEGS1,HSD11B2,BAMBI,SGPP1,CYSLTR2,ANGPT2,KCNE3,ELOVL2,SAT1,PLIN2,WRN,CRY1,ADORA2B,PTH1R,ITPRID2,PRKCA,BCL2,NCEH1,ADORA3,LEP,TIMP1,PLCL2,MGAT3,IDH1,ADORA1
Synthesis of lipid	1.73e-06	2.353	62	ADA,BHLHE40,AKR1B1,NPC1,TGFB1,NFATC2,INHA,AJUBA,SREBF2,OSBPL3,INHBA,SYK,GPER1,GHR,CAT,PLA2G4A,INSIG1,SMPD2,VEGFA,TNFRSF1B,SGMS1,CADM1,EREG,BMPR2,HTR2B,KDSR,PLA2G2A,LYN,ABCB1,MTMR4,CRH,DLD,ST3GAL5,NR2C2,STARD4,PIGQ,LDLR,ALDH3B1,PRL,DGKZ,GSTA1,DEGS1,HSD11B2,PGD,SGPP1,ANGPT2,ELOVL2,PPAT,MSMO1,PLIN2,ACOT7,CRY1,ADORA2B,GGT5,MYO5A,PRKCA,BCL2,PGAP2,LEP,IDH1,COTL1,PGAP3
Fatty acid metabolism	4.66e-06	2.356	47	ABCB1,ADA,HMGCS2,AKR1B1,CRH,NPC1,DLD,TMEM30B,TGFB1,NFATC2,PAPPA,MMP12,ST3GAL5,RBP4,STARD4,ADCY1,SYK,LDLR,GHR,PRL,CANX,GSTA1,PLA2G4A,DEGS1,INSIG1,SGPP1,SMPD2,VEGFA,ELOVL2,SGMS1,MSMO1,TNFAIP8L3,PLIN2,CADM1,TMEM30A,EREG,ACOT7,GGT5,MYO5A,HTR2B,PRKCA,GSN,NCEH1,LEP,COTL1,PLA2G2A,LYN
Metabolism of nucleotide	9.57e-06	1.594	39	ABCB1,RXFP1,ADA,CRH,MTHFD1,TGFB1,NADK,DKK1,HPRT1,NR2C2,ADCY1,INHBA,GPER1,CAT,MRAP,PNP,PPA1,CUL4B,SLC26A2,PGD,ANGPT2,PPAT,SGMS1,RORA,ACOT7,CRY1,ATP5MC1,ADORA2B,PTH1R,NMNAT1,DPYD,SLC39A9,ADORA3,BPNT2,LEP,RGS10,RAMP1,NOTCH3,NNMT
Quantity of estrogen	1.2e-05	-0.32	11	INHBA,CRH,MRC1,NCOA1,GHR,PRL,TIMP1,PLCL2,LEP,INHA,CHST10
Metabolism of nucleic acid component or derivative	1.76e-05	1.697	41	ABCB1,RXFP1,ADA,HMGCS2,CRH,MTHFD1,TGFB1,NADK,DKK1,HPRT1,NR2C2,ADCY1,INHBA,GPER1,CAT,MRAP,PNP,PPA1,CUL4B,SLC26A2,PGD,ANGPT2,PPAT,SGMS1,RORA,ACOT7,CRY1,ATP5MC1,ADORA2B,SLC28A1,PTH1R,NMNAT1,DPYD,SLC39A9,ADORA3,BPNT2,LEP,RGS10,RAMP1,NOTCH3,NNMT
Accumulation of lipid	1.77e-05	-0.067	29	BHLHE40,CRH,LPAR1,NPC1,BBC3,AP3B1,NR2C2,SREBF2,SYK,LDLR,ITGAD,PLA2G4A,INSIG1,MEDAG,ANGPT2,SMPD2,ELOVL2,SGMS1,PLIN2,HDAC7,CREBZF,GGT5,TAS1R3,BCL2,LEP,TIMP1,MGAT3,IDH1,LYN
Quantity of steroid	1.95e-05	0.189	42	ABCB1,CRH,NPC1,TGFB1,UTP14C,ST3GAL5,INHA,SCARB1,NR2C2,STARD4,SREBF2,ADCY1,INHBA,GPER1,LDLR,MRC1,GHR,MRAP,PRL,SLC4A5,GAS7,INSIG1,HSD11B2,ANGPT2,NCOA1,KCNE3,RORA,WRN,CRY1,PTH1R,SOAT1,PRKCA,BCL2,NCEH1,LEP,TIMP1,PLCL2,IDH1,KDM3A,PLA2G2A,NEDD4L,CHST10
Biosynthesis of polyunsaturated fatty acids	2.14e-05	1.583	22	ADA,CRH,AKR1B1,SGPP1,NPC1,NFATC2,TGFB1,VEGFA,CADM1,EREG,SYK,GGT5,LDLR,HTR2B,PRKCA,PRL,LEP,COTL1,PLA2G4A,DEGS1,PLA2G2A,LYN
Synthesis of purine nucleotide	4.81e-05	0.647	18	ABCB1,PGD,CRH,MTHFD1,TGFB1,PPAT,NADK,SGMS1,HPRT1,NR2C2,ACOT7,ATP5MC1,NMNAT1,PNP,PPA1,NOTCH3,CUL4B,NNMT
Metabolism of carbohydrate	4.82e-05	-0.55	54	AKR1B1,TGFB1,GNE,IMPA2,AJUBA,SREBF2,SYK,PPA1,TGFBR1,PPP1R3B,PLA2G4A,PPP1R3E,CHST2,SPI1,RORA,PLCD3,SOD3,HTR2B,RGS10,NPL,PLA2G2A,CASD1,LYN,ABCB1,MTMR4,CRH,CALM1 (includes others),MMP12,AP3B1,ST3GAL5,DKK1,PIGQ,PRL,DGKZ,PGD,GLCE,PPAT,PLIN2,MINPP1,ARRDC3,DYSF,ADORA2B,OMD,PTH1R,IGFBP1,THBD,PGAP2,ADORA3,LEP,BPNT2,MGAT3,IDH1,PGAP3,ADORA1
Synthesis of eicosanoid	4.98e-05	1.583	21	ADA,CRH,AKR1B1,SGPP1,NPC1,NFATC2,TGFB1,VEGFA,CADM1,EREG,SYK,GGT5,LDLR,HTR2B,PRKCA,PRL,LEP,COTL1,PLA2G4A,PLA2G2A,LYN
Regulation of steroid	5.93e-05	——	5	HSD11B2,CRH,LDLR,LEP,ACKR3
Metabolism of polyunsaturated fatty acids	9.47e-05	1.583	23	ADA,CRH,AKR1B1,SGPP1,NPC1,TGFB1,NFATC2,VEGFA,ELOVL2,CADM1,EREG,SYK,GGT5,LDLR,HTR2B,PRKCA,PRL,LEP,GSTA1,COTL1,PLA2G4A,PLA2G2A,LYN
Synthesis of leukotriene	0.000109	0.639	9	ADA,SYK,GGT5,HTR2B,TGFB1,LEP,COTL1,PLA2G4A,LYN
Quantity of protein in blood	0.000139	-1.86	38	ADA,CRH,TGFB1,CCR1,SRI,INHA,NR2C2,STARD4,FGG,TRPM2,PTN,GPER1,LDLR,MRC1,SLC5A1,GHR,ITGAD,PRL,WFS1,SLC4A5,NCOA1,TNFRSF1B,KCNE3,PPIA,SAT1,SGMS1,PLIN2,WRN,CRY1,DYSF,PTH1R,ITPRID2,THBD,VSIG4,LEP,RAMP1,KDM3A,LYN
Concentration of beta-estradiol	0.000146	-0.081	9	INHBA,CRH,NCOA1,GHR,PRL,TIMP1,PLCL2,LEP,INHA
Synthesis of fatty acid	0.000168	1.734	27	ADA,CRH,AKR1B1,NPC1,DLD,TGFB1,NFATC2,SYK,LDLR,PRL,PLA2G4A,DEGS1,INSIG1,SGPP1,VEGFA,ELOVL2,CADM1,EREG,ACOT7,GGT5,MYO5A,HTR2B,PRKCA,LEP,COTL1,PLA2G2A,LYN
Metabolism of cyclic nucleotides	0.000349	1.06	21	RXFP1,ADA,CRH,ANGPT2,TGFB1,DKK1,RORA,CRY1,ADORA2B,ADCY1,INHBA,PTH1R,GPER1,CAT,MRAP,SLC39A9,ADORA3,LEP,RGS10,RAMP1,NOTCH3

[truncated: 9 more sheets: Suppl Table S11, Suppl Table S12, Suppl Table S13, Suppl Table S14, Suppl Table S15, Suppl Table S16, Suppl Table S17, Suppl Table S18, Suppl Table S19]
